# Supplementary material for: Proteome-wide Mapping of Endogenous SUMOylation Sites in Mouse Testis
Source: Mol Cell Proteomics. 2017 Mar 13;16(5):717–27. doi: 10.1074/mcp.M116.062125 (PMC5417816; doi:10.1074/mcp.M116.062125)
Supplement: Supplemental Data [file 10.1074_M116.062125_mcp.M116.062125-2.xlsx]

## Sheet: SUMO1 sites of EndoSUMO1-45
GI	Ref	Protein name	Gene name	Position	Protein Site	PSM	Identified in human homolog	Modification window	Sequence window	KxE	D/ExK	Localization prob	Score diff	PEP	Score	Delta score	Score for localization	Sequence	Length	Missed cleavages	Modifications	Modified sequence	Charge	m/z	Mass	Matches	Number of Matches	Mass error [ppm]	Best score raw file
gi226062635	NP_035371.4	ran GTPase-activating protein 1 [Mus musculus]	Rangap1	526	Rangap1_K526	51	Y	X;X;X;X;X;X;X;X;X;X;X;Oxidation (M);X;X;X;QTGG(K);X;X;X;X;X;X;X;X;X;X;X;X;X;X;X	SNTFLTRLLIHMGLLKSEDKIKAIPSLHGPL	+		1	85.8127	0	213.84	188.28	85.813	LLIHMGLLKSEDK	13	2	QTGG(K)	_LLIHMGLLK(qt)SEDK_	2	920.503	1838.99	y1;y2;y3;y4;y5;y6;y7;y8;y9;y10;y11;y1-NH3;y2-H2O;y2-NH3;y3-H2O;y4-H2O;y5-H2O;y5-NH3;y6-NH3;y7-H2O;y7-NH3;y8-H2O;y8-NH3;y9-NH3;y10-H2O;y10-NH3;y11-NH3;y10(2+);a2;b2;b3;b4;b5;b6;b7;b8;b9;b11;b11-H2O;b11-NH3;b12(2+)	41	-0.22366	EndoSUMO1-45_1-2
gi170295840	NP_035718.2	transcription intermediary factor 1-beta [Mus musculus]	Trim28	779	Trim28_K779	14	Y	X;X;X;X;X;X;X;X;X;X;X;X;X;X;X;QTGG(K);X;X;X;X;X;X;X;X;X;X;X;X;X;X;X	DVGRMFKQFNKLTEDKADVQSIIGLQRFFET		+	1	49.5946	2.13262e-36	131.86	120.27	49.595	LTEDKADVQSIIGLQR	16	2	QTGG(K)	_LTEDK(qt)ADVQSIIGLQR_	2	1065.06	2128.11	y1;y2;y3;y4;y5;y6;y7;y8;y9;y10;y11;y13;y1-NH3;y2-NH3;y4-NH3;y8-NH3;y10-NH3;y11-NH3;y13-NH3;a2;b2;b2-H2O;b4;b6;b6-NH3;b8;b8-NH3;b11(2+)	28	0.015057	EndoSUMO1-45_3-1
gi6678489	NP_033486.1	small ubiquitin-related modifier 1 precursor [Mus musculus]	Sumo1	7	Sumo1_K7	10	Y	X;X;X;X;X;X;X;X;X;X;X;X;X;X;X;QTGG(K);X;X;X;X;X;X;X;X;X;X;X;X;X;X;X	_________MSDQEAKPSTEDLGDKKEGEYI		+	1	76.13	6.82995e-06	77.597	59.02	77.597	AKPSTEDLGDKK	12	3	QTGG(K)	_AK(qt)PSTEDLGDKK_	3	544.613	1630.82	y1;y2;y4;y5;y6;y7;y8;y9;y10;y1-NH3;y7-H2O;y8-H2O;y9-H2O;y10-NH3;y10(2+);b2;b2-NH3	17	0.069969	EndoSUMO1-45_3-1
gi132626693	NP_001010833.2	mediator of DNA damage checkpoint protein 1 [Mus musculus]	Mdc1	1462	Mdc1_K1462	8	Y	X;X;X;X;X;X;X;X;X;X;X;X;X;X;X;QTGG(K);X;X;X;X;X;X;X;X;QTGG(K);X;X;X;X;X;X	QKRPRRQASQKTVVIKEEPVETEVKEEPQET	+		1	53.5672	9.38128e-07	121.29	100.55	53.567	TVVIKEEPVETE	12	4	QTGG(K)	_TVVIK(qt)EEPVETE_	2	858.439	1714.86	y1;y2;y3;y5;y6;y1-H2O;y2-H2O;y3-H2O;y5-H2O;y6-H2O;a2;b2;b3;b4;b5;b5-H2O;b5-NH3;b6;b6-H2O;b6-NH3;b7;b7-H2O;b9;b9-NH3	24	0.54072	EndoSUMO1-45_2-2
gi167555112	NP_001107871.1	zinc finger MYM-type protein 4 [Mus musculus]	Zmym4	250	Zmym4_K250	8	Y	X;X;X;X;X;X;X;X;X;X;X;X;X;X;X;QTGG(K);X;X;X;X;X;X;X;X;X;X;X;X;X;X;X	IGSELGNSFASNIRIKEEPLDDEYDRAVAPQ	+		1	53.4477	0.00132869	67.997	41.879	53.448	IKEEPLDDEYDR	12	4	QTGG(K)	_IK(qt)EEPLDDEYDR_	2	932.932	1863.85	y1;y2;y3;y4;y6;y7;y8;y9;y10;y9-H2O;y10-H2O;b2;b2-NH3;b4;b4-H2O;b4-NH3	16	-0.13458	EndoSUMO1-45_2-2
gi170295840	NP_035718.2	transcription intermediary factor 1-beta [Mus musculus]	Trim28	575	Trim28_K575	7	Y	X;X;X;X;X;X;X;X;X;X;X;X;X;X;X;QTGG(K);X;X;X;X;X;X;X;X;X;X;X;X;X;X;X	AAIGAPPAAPEGPETKPVLMPLTEGPGAEGP		+	1	67.6454	0.000141734	91.867	79.598	67.645	TKPVLMPLTE	10	1	QTGG(K)	_TK(qt)PVLMPLTE_	2	736.395	1470.78	y1;y2;y4;y5;y1-H2O;y2-H2O;y4-H2O;b2;b2-H2O;b2-NH3;b5;b5-H2O;b5-NH3;b6;b6-H2O;b6-NH3	16	1.0305	EndoSUMO1-45_1-1
gi160333077	NP_038763.3	tumor suppressor p53-binding protein 1 [Mus musculus]	Trp53bp1	1431	Trp53bp1_K1431	6	Y	X;X;X;X;X;X;X;X;X;X;X;X;X;X;X;QTGG(K);X;X;X;X;X;X;X;X;X;X;X;X;X;X;X	PLGVEDISPSMSPDDKSFTRIMPRVPDSTKR		+	1	41.703	2.25378e-30	80.786	75.988	41.703	ETVVSGPLGVEDISPSMSPDDKSFTR	26	3	QTGG(K)	_ETVVSGPLGVEDISPSMSPDDK(qt)SFTR_	3	1031.83	3092.46	y1;y2;y3;y4;y5;y6;y8;y9;y10;y12;y13;y14;y5-H2O;y5-NH3;y6-NH3;y8-H2O;y8-NH3;y9-NH3;y10-NH3;y12-NH3;y13-NH3;y12(2+);a2;b2;b2-H2O;b3;b3-H2O;b4;b4-H2O;b6;b6-H2O	31	1.0536	EndoSUMO1-45_2-2
gi125988414	NP_079775.2	EP300-interacting inhibitor of differentiation 3 [Mus musculus]	Eid3	29	Eid3_K29	5		X;X;X;X;X;X;X;X;X;X;X;X;X;X;X;QTGG(K);X;X;X;X;X;X;X;X;X;X;X;X;X;X;X	KRGELVRSLAWQHLVKQEEEEAVKKEEKEEG	+		1	43.0301	2.48751e-07	95.417	80.6	43.03	SLAWQHLVKQEEE	13	3	QTGG(K)	_SLAWQHLVK(qt)QEEE_	2	970.479	1938.94	y1;y2;y4;y1-H2O;y2-H2O;y4-H2O;a2;b2;b3;b4;b5;b6;b6-H2O;b7;b7-H2O;b7-NH3;b8;b8-H2O;b9;b9-NH3	20	0.88222	EndoSUMO1-45_2-3
gi254028159	NP_001156772.1	scaffold attachment factor B1 [Mus musculus]	Safb	316	Safb_K316	5	Y	X;X;X;X;X;X;X;X;X;X;X;X;X;X;X;QTGG(K);X;X;X;X;X;X;X;X;X;X;X;X;X;X;X	TRCQWSEADAPLAVVKREPADAPGGGTGMDR	+		1	45.368	0.000874157	115.71	103.45	45.368	ADAPLAVVKR	10	1	QTGG(K)	_ADAPLAVVK(qt)R_	2	691.891	1381.77	y1;y3;y4;y5;y6;y7;y3-NH3;y4-NH3;y5-NH3;y6-NH3;y7-NH3;b2;b2-H2O;b3;b4;b5	16	1.2023	EndoSUMO1-45_1-3
gi132626693	NP_001010833.2	mediator of DNA damage checkpoint protein 1 [Mus musculus]	Mdc1	1471	Mdc1_K1471	4		X;X;X;X;X;X;QTGG(K);X;X;X;X;X;X;X;X;QTGG(K);X;X;X;X;X;X;X;X;X;X;X;X;X;X;X	QKTVVIKEEPVETEVKEEPQETAIPTPEKRK	+	+	1	63.1805	0.00162847	70.089	56.989	63.181	VKEEPQETAIPTPE	14	4	QTGG(K)	_VK(qt)EEPQETAIPTPE_	2	955.971	1909.93	y2;y3;y4;y5;y4-H2O;b4;b4-H2O;b4-NH3;b9;b9-H2O;b9-NH3;b10;b10-H2O	13	-0.89994	EndoSUMO1-45_2-2
gi27734194	NP_775560.1	transcription factor SOX-30 [Mus musculus]	Sox30	242	Sox30_K242	4		X;X;X;X;X;X;X;X;X;X;X;X;X;X;X;QTGG(K);X;X;X;X;X;X;X;X;X;X;X;X;X;X;X	GGEGKSLLAIGEGVIKTEEPDRPRDDCRLGT	+		1	75.8194	1.57963e-05	75.819	64.237	75.819	GVIKTEEPDRPR	12	4	QTGG(K)	_GVIK(qt)TEEPDRPR_	4	435.731	1738.9	y1;y2;y3;y5;y6;y7;y8;y3-NH3;y5-NH3;y6-H2O;y6-NH3;y8-NH3;a2;b2;b3;b11	16	-0.68467	EndoSUMO1-45_2-3
gi132626693	NP_001010833.2	mediator of DNA damage checkpoint protein 1 [Mus musculus]	Mdc1	1326	Mdc1_K1326	3		X;X;X;X;X;X;X;X;X;X;X;X;X;X;X;QTGG(K);X;X;X;X;X;NEM(C);X;X;X;X;X;X;X;X;X	PAPKPTALVTQGRTYKPSTEDCESVGPVAPD			1	49.4182	0.00401201	66.299	48.712	49.418	TYKPSTEDCE	10	2	QTGG(K),NEM(C)	_TYK(qt)PSTEDC(ne)E_	2	820.841	1639.67	y1;y2;y3;y5;y7;y1-H2O;y2-H2O;y7-H2O;a2;b3;b3-H2O;b3-NH3	12	0.46456	EndoSUMO1-45_2-2
gi226423893	NP_001028638.2	zinc finger and BTB domain containing 2 [Mus musculus]	Zbtb2	505	Zbtb2_K505	3	Y	X;X;X;X;X;X;X;X;X;X;X;X;X;X;X;QTGG(K);X;X;X;X;X;X;X;X;X;X;X;X;X;X;X	DSEVTEPDHPVLASIKKEQETVLLD______	+		1	53.4477	2.76858e-11	85.554	64.777	53.448	VTEPDHPVLASIKK	14	2	QTGG(K)	_VTEPDHPVLASIK(qt)K_	2	939.01	1876.01	y1;y2;y5;y8;y2-NH3;y5-NH3;y8-NH3;y11(2+);b2;b2-H2O;b3;b3-H2O;b6;b6-H2O;b9;b10;b11;b11-H2O;b12	19	-0.22994	EndoSUMO1-45_2-1
gi227430375	NP_780455.2	smad nuclear-interacting protein 1 [Mus musculus]	Snip1	28	Snip1_K28	3	Y	X;X;X;X;X;X;X;X;X;X;X;X;X;X;X;QTGG(K);X;X;X;X;X;X;X;X;X;X;X;X;X;X;X	RRRHRSGDALTTVVVKQERLSPEPVAHRRPD	+		1	135.814	2.97528e-100	166.62	143.98	135.81	SGDALTTVVVKQER	14	2	QTGG(K)	_SGDALTTVVVK(qt)QER_	2	923.487	1844.96	y1;y2;y3;y4;y5;y6;y7;y8;y9;y1-NH3;y4-NH3;y5-H2O;y5-NH3;y6-NH3;y7-H2O;y7-NH3;y8-NH3;y9-NH3;b2;b3;b4;b4-H2O;b5;b5-H2O;b6;b6-H2O;b7;b7-H2O;b8;b8-H2O	30	-0.68688	EndoSUMO1-45_1-1
gi254028159	NP_001156772.1	scaffold attachment factor B1 [Mus musculus]	Safb	373	Safb_K373	3	Y	X;X;X;X;X;X;X;X;X;X;X;X;X;X;X;QTGG(K);X;X;X;X;X;X;X;X;X;X;X;X;X;X;X	VRAPTAALSPEPQDSKEDVKKFAFDACNDVP		+	1	85.5541	1.09021e-11	85.554	75.414	85.554	APTAALSPEPQDSKE	15	2	QTGG(K)	_APTAALSPEPQDSK(qt)E_	2	942.453	1882.89	y6;y8;y6-H2O;y6-NH3;y8-H2O;y8-NH3;b2;b3;b3-H2O;b4;b4-H2O;b5;b5-H2O;b6;b7;b7-H2O	16	-0.70268	EndoSUMO1-45_2-3
gi255003723	NP_001038994.2	microrchidia 3 [Mus musculus]	Morc3	657	Morc3_K657	3	Y	X;X;X;X;X;X;X;X;X;X;X;X;X;X;X;QTGG(K);X;X;X;X;X;X;X;X;X;X;X;X;X;X;X	GITVSTQTDAPGLTVKKEESMEEDMGVRNGT	+		1	43.2605	5.08984e-07	70.783	62.217	43.261	SDPGITVSTQTDAPGLTVKK	20	1	QTGG(K)	_SDPGITVSTQTDAPGLTVK(qt)K_	2	1179.61	2357.21	y2;y4;y7;y8;y13;y2-NH3;y4-NH3;y7-NH3;y8-NH3;y13-NH3;y18(2+);b4;b5;b6;b6-H2O;b7;b7-H2O	17	1.4093	EndoSUMO1-45_1-2
gi31543307	NP_032693.2	NGFI-A-binding protein 1 [Mus musculus]	Nab1	479	Nab1_K479	3	Y	X;X;X;X;X;X;X;X;X;X;X;X;X;X;X;QTGG(K);X;X;X;X;X;X;X;X;X;X;X;X;X;X;X	KDYPHSAFTLEKKVIKTEPEDSR________	+		1	54.094	0.0119354	63.32	46.109	54.094	VIKTEPEDSR	10	3	QTGG(K)	_VIK(qt)TEPEDSR_	2	758.884	1515.75	y1;y2;y3;y4;y5;y6;y7;y8;y1-NH3;y2-NH3;y5-NH3;y6-H2O;y7-H2O;y8-NH3;a2;b2	16	0.088192	EndoSUMO1-45_2-2
gi112420990	NP_032917.2	pinin [Mus musculus]	Pnn	537	Pnn_K537	2	Y	X;X;X;X;X;X;X;X;X;X;X;X;X;X;X;QTGG(K);X;X;X;X;X;X;X;X;X;X;X;X;X;X;X	PPQVIQEQGNLLPERKDFPLESIKLPEVSVE		+	1	60.3978	0.00655415	87.149	66.524	60.398	KDFPLESIK	9	2	QTGG(K)	_K(qt)DFPLESIK_	3	473.921	1418.74	y1;y2;y3;y4;y5;y6;y7;y1-NH3;y4-H2O;y6-H2O;y6(2+);b2;b2-H2O;b3;b3-NH3	15	-0.081995	EndoSUMO1-45_1-1
gi118403328	NP_573457.3	sex comb on midleg-like protein 2 [Mus musculus]	Scml2	362	Scml2_K362	2		X;X;X;X;X;X;X;X;X;X;X;X;X;X;X;QTGG(K);X;X;X;X;X;X;X;X;X;X;X;X;X;X;X	GRDVQVAPAEKKRKGKTVTTPWTEDPRLFAD			1	44.4259	0.006862	45.28	34.472	44.426	GKTVTTPWTEDPR	13	2	QTGG(K)	_GK(qt)TVTTPWTEDPR_	3	610.971	1829.89	y1;y2;y5;y6;y7;y8;y9;y1-NH3;y2-NH3;b2;b2-NH3	11	-0.0068585	EndoSUMO1-45_1-1
gi132626693	NP_001010833.2	mediator of DNA damage checkpoint protein 1 [Mus musculus]	Mdc1	1081	Mdc1_K1081	2		X;X;X;X;X;X;X;X;X;X;X;X;X;X;X;QTGG(K);X;X;X;X;X;X;X;X;X;X;X;X;X;X;X	PELQPSTSTEQPVIPKLTSQVTEGRVQMPEP			1	55.2672	0.000513751	55.267	34.913	55.267	LQPSTSTEQPVIPKLTSQVTE	21	2	QTGG(K)	_LQPSTSTEQPVIPK(qt)LTSQVTE_	2	1313.68	2625.35	y2;y9;y10;y12;y9-NH3;y10-NH3;y12-H2O;y12-NH3;b2;b2-NH3;b8;b8-H2O;b9;b9-H2O;b9-NH3;b11;b12;b12-H2O	18	-0.5244	EndoSUMO1-45_2-3
gi160333703	NP_690855.2	lysine-specific demethylase 5B [Mus musculus]	Kdm5b	242	Kdm5b_K242	2	Y	X;X;X;X;X;X;X;X;X;X;X;X;X;X;X;QTGG(K);X;X;X;X;X;X;X;X;X;X;X;X;X;X;X	PARRAKRMRAEAMNIKIEPEEATEARTHNLR	+		1	75.8194	7.88885e-05	75.819	64.873	75.819	AMNIKIEPEEATE	13	4	QTGG(K)	_AMNIK(qt)IEPEEATE_	2	909.433	1816.85	y1;y2;y6;y7;y2-H2O;y6-H2O;b3;b5;b5-NH3;b6;b6-NH3;b7;b7-H2O	13	-0.47786	EndoSUMO1-45_3-3
gi160333703	NP_690855.2	lysine-specific demethylase 5B [Mus musculus]	Kdm5b	278	Kdm5b_K278	2	Y	X;X;X;X;X;X;X;X;X;X;X;X;X;X;X;QTGG(K);X;X;X;X;X;X;X;X;X;X;X;X;X;X;X	TTPKWENEKEMKSTIKQEPTEKKDCELESEK	+		1	88.4955	0.00914026	88.495	65.854	88.495	STIKQEPTEK	10	3	QTGG(K)	_STIK(qt)QEPTEK_	2	752.386	1502.76	y1;y2;y3;y4;y5;y6;y1-NH3;y2-H2O;y4-H2O;y5-H2O;y6-H2O;y6-NH3;a2;b2;b2-H2O	15	-0.078965	EndoSUMO1-45_1-2
gi185134208	NP_084423.2	bromodomain-containing protein 8 [Mus musculus]	Brd8	582	Brd8_K582	2	Y	X;X;X;X;X;X;X;X;X;X;X;X;X;X;X;QTGG(K);X;X;X;X;X;X;X;X;X;X;X;X;X;X;X	GLHDLVDIRDSGVEIKVEPTEPEPGMSGAEI	+	+	1	68.9722	2.23427e-17	103.76	92.526	68.972	IKVEPTEPEPGMSGAE	16	4	QTGG(K)	_IK(qt)VEPTEPEPGMSGAE_	2	1007.48	2012.94	y1;y2;y4;y7;y9;y12;y7-H2O;y9-H2O;b2;b2-NH3;b3;b3-NH3;b4;b4-H2O;b4-NH3;b7;b7-NH3;b9;b9-H2O;b9-NH3	20	0.88248	EndoSUMO1-45_3-1
gi20806109	NP_031441.2	poly [ADP-ribose] polymerase 1 [Mus musculus]	Parp1	468	Parp1_K468	2	Y	X;X;X;X;X;X;X;X;X;X;X;X;X;X;X;QTGG(K);X;X;X;X;X;X;X;X;X;X;X;X;X;X;X	RVVCEDFLQDVSASTKSLQELLSAHSLSSWG			1	49.2161	0.00433439	49.216	31.477	49.216	DFLQDVSASTKSLQE	15	1	QTGG(K)	_DFLQDVSASTK(qt)SLQE_	2	1005.98	2009.95	y1;y2;y7;y1-H2O;y2-H2O;y2-NH3;y12(2+);a2;b2;b3;b4;b5;b5-H2O;b6;b7	15	-0.15658	EndoSUMO1-45_2-3
gi21450323	NP_659171.1	heterogeneous nuclear ribonucleoprotein U-like protein 1 isoform 1 [Mus musculus]	Hnrnpul1	117	Hnrnpul1_K117	2	Y	X;X;X;X;X;X;X;X;X;X;X;X;X;X;X;QTGG(K);X;X;X;X;X;X;X;X;X;X;X;X;X;X;X	DNITRQNQFYETPVIKQENESSYDRRPLDME	+		1	42.0307	0.0055485	55.261	45.899	42.031	QNQFYETPVIKQE	13	2	QTGG(K)	_QNQFYETPVIK(qt)QE_	2	983.979	1965.94	y2;y3;y6;y2-H2O;y2-NH3;y3-H2O;y3-NH3;y6-NH3;b2;b2-NH3;b3;b3-NH3;b4;b4-NH3;b6	15	-0.1538	EndoSUMO1-45_1-2
gi29293803	NP_038857.1	1-phosphatidylinositol-4,5-bisphosphate phosphodiesterase beta-4 [Mus musculus]	Plcb4	3	Plcb4_K3	2		X;X;X;X;X;X;X;X;X;X;X;X;X;X;X;QTGG(K);X;X;X;X;X;X;X;X;X;X;X;X;X;X;X	_____________MAKPYEFNWQKEVPSFLQ			1	74.165	0.0135819	74.165	27.831	74.165	AKPYEFNWQK	10	2	QTGG(K)	_AK(qt)PYEFNWQK_	2	827.405	1652.79	y1;y7;y8;y1-NH3;y8-H2O;y8-NH3;b2;b2-NH3;b8;b8-H2O;b8-NH3;b9;b9-H2O;b9-NH3;b8(2+);b9(2+)	16	1.5238	EndoSUMO1-45_2-3
gi33563288	NP_080477.1	cell division cycle and apoptosis regulator protein 1 [Mus musculus]	Ccar1	1008	Ccar1_K1008	2	Y	X;X;X;X;X;X;X;X;X;X;X;X;X;X;X;QTGG(K);X;X;X;X;X;X;X;X;X;X;X;X;X;X;X	EDMLGNRLLLPTPTIKQESKDGEENVGLIVY	+		1	51.4453	0.0126626	51.445	23.241	51.445	LLLPTPTIKQE	11	1	QTGG(K)	_LLLPTPTIK(qt)QE_	2	798.454	1594.89	y6;y8;y6-H2O;y8-H2O;y8-NH3;a2;b2;b3;b8	9	-0.074114	EndoSUMO1-45_3-3
gi8394024	NP_059070.1	serine/threonine-protein phosphatase 2A catalytic subunit beta isoform [Mus musculus]	Ppp2cb	21	Ppp2cb_K21	2		X;X;X;X;X;X;X;X;X;X;X;X;X;X;NEM(C);QTGG(K);X;X;X;X;X;X;X;X;X;X;X;X;X;X;X	FTKELDQWVEQLNECKQLNENQVRTLCEKAK		+	1	51.4453	0.00166518	51.445	40.801	51.445	CKQLNENQVR	10	2	QTGG(K),NEM(C)	_C(ne)K(qt)QLNENQVR_	3	567.278	1698.81	y1;y2;y3;y5;y6;y7;y1-NH3;y5-NH3;y6-NH3;y7-NH3	10	-0.021499	EndoSUMO1-45_3-3
gi112734855	NP_033434.2	DNA topoisomerase 1 [Mus musculus]	Top1	119	Top1_K119	1	Y	X;X;X;X;X;X;X;X;X;X;X;X;X;X;X;QTGG(K);X;X;X;X;X;X;X;X;X;X;X;X;X;X;X	IKKEKENGFSSPPRIKDEPEDDGYFAPPKED	+		1	97.7971	3.68804e-13	97.797	84.208	97.797	IKDEPEDDGYFAPPK	15	3	QTGG(K)	_IK(qt)DEPEDDGYFAPPK_	2	1032.48	2062.95	y1;y2;y3;y4;y5;y7;y8;y9;y11;y12;y13;y1-NH3;y12-NH3;y13-NH3;b2;b2-NH3;b4;b4-H2O;b4-NH3;b10;b12;b12-H2O	22	0.05387	EndoSUMO1-45_3-1
gi115648101	NP_776123.3	centromere-associated protein E [Mus musculus]	Cenpe	1211	Cenpe_K1211	1		X;X;X;X;X;X;X;X;X;X;X;X;X;X;X;QTGG(K);QTGG(K);X;X;X;X;X;X;X;X;X;X;X;X;X;X	ERNDLKELQESFEIEKKQLKEYAREIEAAGL			1	42.3485	0.0293548	42.348	7.5754	42.348	SFEIEKKQLK	10	4	2 QTGG(K)	_SFEIEK(qt)K(qt)QLK_	2	968.51	1935.01	y1;y2;y3;y6;y1-NH3;y3-NH3;b3;b3-H2O;b4;b4-H2O	10	-0.78846	EndoSUMO1-45_1-1
gi115648101	NP_776123.3	centromere-associated protein E [Mus musculus]	Cenpe	1212	Cenpe_K1212	1		X;X;X;X;X;X;X;X;X;X;X;X;X;X;QTGG(K);QTGG(K);X;X;X;X;X;X;X;X;X;X;X;X;X;X;X	RNDLKELQESFEIEKKQLKEYAREIEAAGLQ		+	1	42.3485	0.0293548	42.348	7.5754	42.348	SFEIEKKQLK	10	4	2 QTGG(K)	_SFEIEK(qt)K(qt)QLK_	2	968.51	1935.01	y1;y2;y3;y6;y1-NH3;y3-NH3;b3;b3-H2O;b4;b4-H2O	10	-0.78846	EndoSUMO1-45_1-1
gi119637830	NP_001073299.1	E3 ubiquitin-protein ligase TRIM33 isoform 2 [Mus musculus]	Trim33	789	Trim33_K789	1	Y	X;X;X;X;X;X;X;X;X;X;X;X;X;X;X;QTGG(K);X;X;X;X;X;X;X;X;X;X;X;X;X;X;X	AEKSAHSFKSDQVKVKQEPGTEEEICSFSGA	+		1	81.9717	0.0103275	81.972	50.478	81.972	VKQEPGTEEE	10	4	QTGG(K)	_VK(qt)QEPGTEEE_	2	744.844	1487.67	y1;y2;y3;y6;y1-H2O;y2-H2O;y3-H2O;y6-H2O;b2;b2-NH3;b4;b4-H2O;b4-NH3;b7;b7-H2O;b7-NH3	16	0.17343	EndoSUMO1-45_1-3
gi124001570	NP_001074217.1	general transcription factor II-I isoform 4 [Mus musculus]	Gtf2i	951	Gtf2i_K951	1	Y	X;X;X;X;X;X;X;X;X;X;X;X;X;X;X;QTGG(K);X;X;X;X;X;X;X;X;X;X;X;X;X;X;X	PVTEEIKETDGSSQIKQEPDPTW________	+		1	50.1018	0.00488707	50.102	44.139	50.102	ETDGSSQIKQEPDPTW	16	3	QTGG(K)	_ETDGSSQIK(qt)QEPDPTW_	2	1080.99	2159.96	y1;y2;y3;y4;y5;y6;y3-H2O;y5-H2O;b4;b4-H2O;b7;b7-H2O;b8;b8-H2O	14	-0.63857	EndoSUMO1-45_2-2
gi133930784	NP_001013389.2	E3 ubiquitin-protein ligase DTX3L [Mus musculus]	Dtx3l	220	Dtx3l_K220	1		X;X;X;X;X;X;X;X;X;X;X;X;X;X;X;QTGG(K);NEM(C);X;X;X;X;X;X;X;X;X;X;X;X;X;X	LLEREQKRKGSEQKRKCAPQKHTPPDVEREP			0.920678	10.6471	0.00799142	49.423	23.378	49.423	QKRKCAPQK	9	3	QTGG(K),NEM(C)	_QKRK(qt)C(ne)APQK_	2	777.912	1553.81	y1;y2;y8;y2-NH3;b2;b2-NH3;b7;b8;b8-NH3;b7(2+)	10	-1.3825	EndoSUMO1-45_3-1
gi146198696	NP_032617.2	hepatocyte growth factor receptor precursor [Mus musculus]	Met	265	Met_K265	1		X;X;X;X;X;X;X;X;X;X;X;X;X;X;X;QTGG(K);X;X;X;X;X;X;X;X;X;X;X;X;X;X;X	HAFESNHFIYFLTVQKETLDAQTFHTRIIRF			1	42.0307	0.00283757	42.031	10.959	42.031	SNHFIYFLTVQKE	13	1	QTGG(K)	_SNHFIYFLTVQK(qt)E_	2	984.994	1967.97	y1;y3;y5;y6;y1-H2O;y3-H2O;y5-H2O;y6-H2O;y11(2+);b12(2+)	10	0.77486	EndoSUMO1-45_3-1
gi154146209	NP_001003918.2	ubiquitin carboxyl-terminal hydrolase 7 [Mus musculus]	Usp7	870	Usp7_K870	1	Y	X;X;X;X;X;X;X;X;X;X;X;X;X;X;X;QTGG(K);X;X;X;X;X;X;X;X;X;X;X;X;X;X;X	RHNYEGTLRDLLQFFKPRQPKKLYYQQLKMK			1	95.5016	0.00953745	95.502	82.712	95.502	DLLQFFKPR	9	1	QTGG(K)	_DLLQFFK(qt)PR_	2	753.907	1505.8	y1;y2;y3;y4;y5;y6;y3-NH3;y4-NH3;y5-NH3;y6-NH3;a2;b2;b3;b4;b5	15	0.20545	EndoSUMO1-45_1-1
gi9845265	NP_063936.1	ubiquitin-60S ribosomal protein L40 [Mus musculus]	Uba52	63	Uba52_K63	1		X;X;X;X;X;X;X;X;X;X;X;X;X;X;X;QTGG(K);X;X;X;X;X;X;X;X;X;X;X;X;X;X;X	KQLEDGRTLSDYNIQKESTLHLVLRLRGGII			1	46.3342	0.00795228	46.334	33.152	46.334	TLSDYNIQKE	10	1	QTGG(K)	_TLSDYNIQK(qt)E_	2	777.376	1552.74	y2;y3;y2-H2O;y2-NH3;y3-H2O;y3-NH3;a2;b2;b3;b6;b6-H2O;b6-NH3	12	0.37749	EndoSUMO1-45_3-1
gi158749615	NP_598824.3	protein FAM208B [Mus musculus]	BC016423	1125	BC016423_K1125	1		X;X;X;X;X;X;X;X;NEM(C);X;X;X;X;X;X;QTGG(K);X;X;X;X;X;X;X;X;X;X;X;X;X;X;X	MSEYKDSKCLSASSVKKETPPESLCLLQKEI	+		1	45.6801	0.00474465	45.68	32.101	45.68	CLSASSVKK	9	1	QTGG(K),NEM(C)	_C(ne)LSASSVK(qt)K_	2	695.853	1389.69	y1;y1-NH3;a2;b2;b3;b3-H2O;b4;b4-H2O;b5	9	-0.059833	EndoSUMO1-45_1-2
gi23346561	NP_694766.1	N-acetyltransferase 10 [Mus musculus]	Nat10	1010	Nat10_K1010	1		X;X;X;X;X;X;X;X;X;X;X;X;X;X;X;QTGG(K);X;X;X;X;X;X;X;X;X;X;X;X;X;X;X	KLETKQEPKQSKKLKKRDNNRKDMKLKRKK_			0.999992	50.8221	0.0108603	52.49	11.326	52.49	KRDNNRKDMK	10	4	QTGG(K)	_K(qt)RDNNRKDMK_	3	549.95	1646.83	y8;y8-H2O;y8-NH3;y8(2+);b2;b3;b3-H2O;b3-NH3;b4;b4-NH3;b8	11	0.43146	EndoSUMO1-45_2-3
gi256773180	NP_001028344.2	Rab11-family interacting protein 2 isoform 1 [Mus musculus]	Rab11fip2	269	Rab11fip2_K269	1		X;X;X;X;X;X;X;X;X;X;X;X;X;X;X;QTGG(K);X;X;X;X;X;X;X;X;X;X;X;X;X;X;X	RQIDSFGVVPESGSLKSPHRRTLSFDTSKLN			1	51.4954	0.007755	51.495	31.583	51.495	QIDSFGVVPESGSLKSPHR	19	2	QTGG(K)	_QIDSFGVVPESGSLK(qt)SPHR_	2	1192.1	2382.19	y5;y6;y14;y5-NH3;y14-H2O;y11(2+);y13(2+);b9;b9-H2O;b13;b13-H2O;b13-NH3;b14;b14-H2O;b9(2+)	15	-0.18671	EndoSUMO1-45_3-1
gi257196203	NP_851401.1	zinc finger and BTB domain-containing protein 20 isoform S [Mus musculus]	Zbtb20	257	Zbtb20_K257	1	Y	X;X;X;X;X;X;X;X;X;X;X;X;X;X;X;QTGG(K);X;X;X;X;X;X;X;X;X;X;X;X;X;X;X	PRPVRIQTLVGNIHIKQEMEDDYDYYGQQRV	+		1	44.1931	0.012381	44.193	37.243	44.193	IQTLVGNIHIKQE	13	1	QTGG(K)	_IQTLVGNIHIK(qt)QE_	2	918.502	1834.99	y2;y10;y2-H2O;y2-NH3;y10-NH3;b2;b2-NH3;b3;b3-H2O;b4;b4-H2O;b9;b10	13	-0.23846	EndoSUMO1-45_3-3
gi267844908	NP_067360.2	E3 ubiquitin-protein ligase RAD18 isoform 2 [Mus musculus]	Rad18	115	Rad18_K115	1		X;X;X;X;X;X;X;X;X;X;X;X;X;X;X;QTGG(K);X;X;X;X;X;X;X;X;X;X;X;X;X;X;X	PPISPVSSTSKKVVVKVHNADAAQHPVKQAN			1	43.5923	0.00246881	43.592	39.73	43.592	VVVKVHNADAAQHPVK	16	1	QTGG(K)	_VVVK(qt)VHNADAAQHPVK_	3	685.708	2054.1	y1;y3;y4;y7;y8;y9;y10;y11;y12;y11(2+);a2;b2;b3	13	0.80653	EndoSUMO1-45_1-2
gi28316750	NP_783594.1	histone H2B type 1-A [Mus musculus]	Hist1h2ba	7	Hist1h2ba_K7	1	Y	X;X;X;X;X;X;X;X;X;X;X;X;X;X;X;QTGG(K);X;X;X;X;X;X;X;X;X;X;X;X;X;X;X	_________MPEVAVKGATISKKGFKKAVTK			1	57.5318	0.0132368	57.532	33.502	57.532	VAVKGATISK	10	1	QTGG(K)	_VAVK(qt)GATISK_	2	658.88	1315.75	y1;y2;y3;y4;y5;y6;y1-NH3;y2-H2O;y2-NH3;y6-H2O;a2;b2;b4;b4-NH3	14	-0.16603	EndoSUMO1-45_3-1
gi30794232	NP_570958.1	nuclear RNA export factor 7 isoform 2 [Mus musculus]	Nxf7	371	Nxf7_K371	1		X;X;X;X;X;X;X;X;X;X;X;X;X;X;X;QTGG(K);X;X;X;X;Carbamidomethyl (C);X;X;X;X;X;X;X;X;X;X	GRKLLLPTVMNTQERKLMKPCKDIFMGSEVI		+	0.999991	50.672	0.0242455	54.525	28.416	54.525	KLMKPCK	7	2	Carbamidomethyl (C),QTGG(K)	_K(qt)LMKPC(ca)K_	1	1247.66	1246.65	y4;y5;y6;b2;b3;b3-NH3;b6	7	0.47156	EndoSUMO1-45_2-1
gi6755742	NP_035682.1	treacle protein isoform 2 [Mus musculus]	Tcof1	521	Tcof1_K521	1	Y	X;X;X;X;X;X;X;X;X;X;X;X;X;X;X;QTGG(K);X;X;X;X;X;X;X;X;X;X;X;X;X;X;X	SLALPQKVRPVATQVKTDRGKGHSGSSEESS			1	47.7121	0.00776164	47.712	33.903	47.712	VRPVATQVKTDR	12	2	QTGG(K)	_VRPVATQVK(qt)TDR_	3	571.652	1711.93	y1;y2;y3;y1-NH3;b2;b2-NH3;b4;b5;b6;b6-H2O;b7;b8	12	-0.64655	EndoSUMO1-45_3-3
gi316659405	NP_001186882.1	prostate and testis expressed precursor [Mus musculus]	Gm17252	3	Gm17252_K3	1		X;X;X;X;X;X;X;X;X;X;X;X;X;X;X;QTGG(K);X;X;X;X;X;X;X;X;X;X;X;X;X;X;X	_____________MCKSQLLRCLIFLCYLKV			1	43.0002	0.011557	43	26.073	43	CKSQLLR	7	1	Acetyl (Protein N-term),QTGG(K)	_(ac)CK(qt)SQLLR_	2	616.824	1231.63	y1;y5;y1-NH3;y5-H2O;y5-NH3;b2	6	-3.1697	EndoSUMO1-45_3-3
gi34147101	NP_898936.1	uncharacterized protein LOC75721 [Mus musculus]	4932414N04Rik	510	4932414N04Rik_K510	1		X;X;X;X;X;X;X;X;X;X;X;X;X;X;X;QTGG(K);X;X;Carbamidomethyl (C);X;X;X;X;X;X;X;X;X;X;X;X	ERTHHAFCKAEPEQYKDPCLEWVPITRSPSQ			1	46.4258	0.0324919	46.426	8.8674	46.426	QYKDPCLE	8	1	Carbamidomethyl (C),QTGG(K)	_QYK(qt)DPC(ca)LE_	2	698.314	1394.61	y1;y2;y1-H2O;y2-H2O;b2;b6;b6-H2O	7	0.22711	EndoSUMO1-45_1-2
gi341823657	NP_001230061.1	tetraspanin-2 isoform 2 [Mus musculus]	Tspan2	168	Tspan2_K168	1		X;X;X;X;X;X;X;X;X;X;X;X;X;X;X;QTGG(K);X;Carbamidomethyl (C);X;X;X;X;X;X;X;X;X;X;X;X;X	SEQVQPTCPKELPGHKNCIDKIETVISAKLQ			1	54.066	0.00293915	54.066	17.685	54.066	LPGHKNCIDK	10	1	Carbamidomethyl (C),QTGG(K)	_LPGHK(qt)NC(ca)IDK_	2	762.883	1523.75	y1;y2;y3;y1-NH3;y2-H2O;y2-NH3;b7;b8;b9;b7(2+);b8(2+)	11	1.0847	EndoSUMO1-45_2-1
gi40254370	NP_056547.3	axin-2 [Mus musculus]	Axin2	132	Axin2_K132	1		X;X;X;X;X;X;X;X;X;X;X;X;X;X;X;QTGG(K);X;X;X;QTGG(K);X;X;X;X;X;X;X;X;X;X;X	FRQMNLKDTKTLRVAKAIYKRYIENNSVVSK			1	40.4964	0.00478425	40.496	24.314	40.496	TLRVAKAIYKR	11	3	2 QTGG(K)	_TLRVAK(qt)AIYK(qt)R_	2	1003.07	2004.12	y1;y7;y8;a2;b3;b3-NH3;b10;b10(2+)	8	1.2895	EndoSUMO1-45_1-1
gi40254370	NP_056547.3	axin-2 [Mus musculus]	Axin2	136	Axin2_K136	1		X;X;X;X;X;X;X;X;X;X;X;QTGG(K);X;X;X;QTGG(K);X;X;X;X;X;X;X;X;X;X;X;X;X;X;X	NLKDTKTLRVAKAIYKRYIENNSVVSKQLKP			1	40.4964	0.00478425	40.496	24.314	40.496	TLRVAKAIYKR	11	3	2 QTGG(K)	_TLRVAK(qt)AIYK(qt)R_	2	1003.07	2004.12	y1;y7;y8;a2;b3;b3-NH3;b10;b10(2+)	8	1.2895	EndoSUMO1-45_1-1
gi58037285	NP_082426.1	STAGA complex 65 subunit gamma [Mus musculus]	Supt7l	274	Supt7l_K274	1		X;X;X;X;X;X;X;X;X;X;X;X;X;X;X;QTGG(K);X;X;X;X;X;X;X;X;X;X;X;X;X;X;X	VNPEKATEDTKPVKIKEEPVSDITFPVSEEL	+		1	46.3177	0.0150475	46.318	31.125	46.318	IKEEPVSDITFPVSEE	16	4	QTGG(K)	_IK(qt)EEPVSDITFPVSEE_	2	1081.53	2161.04	y1;y3;y5;y6;y3-H2O;y5-H2O;b4;b4-NH3;b8;b11;b11-H2O;b8(2+)	12	-0.51342	EndoSUMO1-45_1-1
gi62243808	NP_081569.1	protein dopey-2 isoform 1 [Mus musculus]	Dopey2	217	Dopey2_K217	1		X;X;X;X;X;X;X;X;X;X;X;X;X;X;X;QTGG(K);X;Oxidation (M);X;X;X;X;X;X;X;X;X;X;X;X;X	FVVNHISRDSPGKEQKCMLGTDYQLTVRSLC		+	1	50.8967	2.31307e-05	50.897	28.462	50.897	EQKCMLGTDYQLTVR	15	2	Oxidation (M),QTGG(K)	_EQK(qt)CM(ox)LGTDYQLTVR_	6	358.175	2143	y1;y2;y3;y4;y5;y1-NH3;y2-NH3;y3-NH3;y4-H2O;y4-NH3;y5-H2O;y5-NH3	12	0.2274	EndoSUMO1-45_3-3
gi6678489	NP_033486.1	small ubiquitin-related modifier 1 precursor [Mus musculus]	Sumo1	39	Sumo1_K39	1	Y	X;X;X;X;X;X;X;X;X;X;X;X;X;X;X;QTGG(K);X;X;X;X;X;X;X;X;X;X;X;X;X;X;X	LKVIGQDSSEIHFKVKMTTHLKKLKESYCQR			1	44.3492	0.00933894	44.349	26.364	44.349	VKMTTHLK	8	1	QTGG(K)	_VK(qt)MTTHLK_	4	325.932	1299.7	y1;y2;y3;y4;y5;y6;y1-NH3;y6-H2O	8	-0.22045	EndoSUMO1-45_1-2
gi6679779	NP_032030.1	fibroblast growth factor 17 precursor [Mus musculus]	Fgf17	106	Fgf17_K106	1		X;X;X;X;X;X;X;X;X;X;X;X;X;X;X;QTGG(K);X;X;X;X;X;X;X;X;X;X;X;X;X;X;X	DTFGSRVRIKGAESEKYICMNKRGKLIGKPS			1	43.0002	0.0219582	43	11.711	43	KYICMNK	7	1	QTGG(K)	_K(qt)YICMNK_	2	621.802	1241.59	y1;y2;y1-NH3;y2-NH3;b5;b6	6	-2.5001	EndoSUMO1-45_1-2
gi71061453	NP_001020950.1	cell division control protein 6 homolog isoform b [Mus musculus]	Cdc6	189	Cdc6_K189	1		X;X;X;X;X;X;X;X;X;X;X;X;X;X;X;QTGG(K);X;X;X;X;X;X;X;X;X;X;X;X;X;X;X	LPAREQEMGVIRNFLKEHICGKKAGSLYLSG			1	45.368	0.0326636	45.368	31.968	45.368	NFLKEHICGK	10	2	QTGG(K)	_NFLK(qt)EHICGK_	2	766.388	1530.76	y7;y8;y7-NH3;y9(2+);a2;b2;b2-NH3;b3	8	-0.41991	EndoSUMO1-45_2-3
gi6754112	NP_034505.1	granzyme G precursor [Mus musculus]	Gzmg	176	Gzmg_K176	1		X;X;X;X;X;X;X;X;X;X;X;X;X;X;Carbamidomethyl (C);QTGG(K);QTGG(K);X;X;X;X;X;X;X;X;X;X;X;X;X;X	RLREAQLIIQEDEECKKLWYTYSKTTQICAG		+	1	46.0627	0.00115808	46.063	32.642	46.063	DEECKKLWYTYSK	13	4	Carbamidomethyl (C),2 QTGG(K)	_DEEC(ca)K(qt)K(qt)LWYTYSK_	2	1218.56	2435.11	y1;y2;y3;y5;y12;y1-NH3;y2-H2O;y3-H2O;y12(2+);b10;b10-NH3;b10(2+)	12	1.704	EndoSUMO1-45_3-1
gi6754112	NP_034505.1	granzyme G precursor [Mus musculus]	Gzmg	177	Gzmg_K177	1		X;X;X;X;X;X;X;X;X;X;X;X;X;Carbamidomethyl (C);QTGG(K);QTGG(K);X;X;X;X;X;X;X;X;X;X;X;X;X;X;X	LREAQLIIQEDEECKKLWYTYSKTTQICAGD			1	46.0627	0.00115808	46.063	32.642	46.063	DEECKKLWYTYSK	13	4	Carbamidomethyl (C),2 QTGG(K)	_DEEC(ca)K(qt)K(qt)LWYTYSK_	2	1218.56	2435.11	y1;y2;y3;y5;y12;y1-NH3;y2-H2O;y3-H2O;y12(2+);b10;b10-NH3;b10(2+)	12	1.704	EndoSUMO1-45_3-1
gi7106331	NP_034566.1	histone H2A.x [Mus musculus]	H2afx	135	H2afx_K135	1	Y	X;X;X;X;X;X;X;X;X;X;X;X;X;X;X;QTGG(K);X;X;X;X;X;X;X;X;X;X;X;X;X;X;X	KSSATVGPKAPAVGKKASQASQEY_______			1	72.8792	0.00311499	72.879	60.291	72.879	KASQASQEY	9	2	QTGG(K)	_K(qt)ASQASQEY_	2	677.815	1353.62	y1;y2;y2-H2O;b2;b2-NH3;b3;b3-NH3;b4;b4-H2O;b4-NH3;b5;b5-H2O;b5-NH3;b6;b6-H2O	15	0.21426	EndoSUMO1-45_1-2
gi7709986	NP_057891.1	SUMO-activating enzyme subunit 2 [Mus musculus]	Uba2	164	Uba2_K164	1	Y	X;X;X;X;X;X;X;X;X;X;X;X;NEM(C);X;X;QTGG(K);X;X;X;X;X;X;X;X;X;X;X;X;X;X;X	TTIKKGVTECYECHPKPTQRTFPGCTIRNTP			1	64.2645	0.00367162	64.265	51.908	64.265	CHPKPTQR	8	1	QTGG(K),NEM(C)	_C(ne)HPK(qt)PTQR_	3	478.902	1433.68	y1;y2;y3;y4;y1-NH3;y2-NH3;y4-H2O;y4-NH3;a2;b2;b3;b5;b6	13	-0.80982	EndoSUMO1-45_3-3
gi9506589	NP_062268.1	fructose-1,6-bisphosphatase 1 [Mus musculus]	Fbp1	314	Fbp1_K314	1		X;X;X;X;X;X;X;X;X;X;X;X;X;X;X;QTGG(K);X;X;X;X;X;X;X;X;X;X;X;X;X;X;X	GDKDILDIVPTEIHQKAPVVMGSSEDVQEFL			1	43.5923	0.010913	43.592	35.982	43.592	IHQKAPVVMGSSEDVQE	17	2	QTGG(K)	_IHQK(qt)APVVMGSSEDVQE_	2	1099.03	2196.05	y2;y6;y9;y2-H2O;y2-NH3;b2;b3;b4;b4-NH3;b5;b5-NH3;b8;b8-NH3	13	-0.67096	EndoSUMO1-45_1-2
