# Supplementary material for: Proteome-wide Mapping of Endogenous SUMOylation Sites in Mouse Testis
Source: Mol Cell Proteomics. 2017 Mar 13;16(5):717–27. doi: 10.1074/mcp.M116.062125 (PMC5417816; doi:10.1074/mcp.M116.062125)
Supplement: Supplemental Data [file 10.1074_M116.062125_mcp.M116.062125-3.xlsx]

## Sheet: Endogenous SUMO1 sites
GI	Ref	Protein name	Gene name	Position	Protein Site	PSM	Identified in human homolog	Modification window	Sequence window	KxE	D/ExK	Localization prob	Score diff	PEP	Score	Delta score	Score for localization	Sequence	Length	Missed cleavages	Modifications	Modified sequence	Charge	m/z	Mass	Matches	Number of Matches	Mass error [ppm]	Best score raw file
gi226062635	NP_035371.4	ran GTPase-activating protein 1 [Mus musculus]	Rangap1	526	Rangap1_K526	224	Y	X;X;X;X;X;X;X;X;X;X;X;Oxidation (M);X;X;X;QTGG(K);X;X;X;X;X;X;X;X;X;X;X;X;X;X;X	SNTFLTRLLIHMGLLKSEDKIKAIPSLHGPL	+		1	43.6798	0	253.97	199.63	43.68	LLIHMGLLKSEDK	13	2	QTGG(K)	_LLIHMGLLK(qt)SEDK_	2	920.503	1838.99	y1;y2;y3;y4;y5;y6;y7;y8;y9;y10;y11;y1-NH3;y2-H2O;y2-NH3;y3-H2O;y5-H2O;y5-NH3;y6-H2O;y6-NH3;y7-H2O;y7-NH3;y8-H2O;y8-NH3;y9-H2O;y9-NH3;y10-H2O;y10-NH3;y11-H2O;y11-NH3;y10(2+);a2;b2;b3;b4;b5;b6;b7;b8;b12;b12-H2O	40	0.25127	EndoSUMO1-40
gi132626693	NP_001010833.2	mediator of DNA damage checkpoint protein 1 [Mus musculus]	Mdc1	1462	Mdc1_K1462	50	Y	X;X;X;X;X;X;X;X;X;X;X;X;X;X;X;QTGG(K);X;X;X;X;X;X;X;X;QTGG(K);X;X;X;X;X;X	QKRPRRQASQKTVVIKEEPVETEVKEEPQET	+		1	107.114	4.00896e-22	165.78	151.69	107.11	TVVIKEEPVETE	12	4	QTGG(K)	_TVVIK(qt)EEPVETE_	2	858.439	1714.86	y1;y2;y3;y5;y6;y8;y9;y1-H2O;y2-H2O;y3-H2O;y5-H2O;y6-H2O;y8-H2O;y8-NH3;y9-NH3;a2;b2;b2-H2O;b3;b4;b5;b5-NH3;b6;b6-H2O;b6-NH3;b7;b7-H2O;b7-NH3;b8;b8-H2O;b9;b9-H2O;b9-NH3	33	-0.82367	EndoSUMO1-10
gi170295840	NP_035718.2	transcription intermediary factor 1-beta [Mus musculus]	Trim28	779	Trim28_K779	50	Y	X;X;X;X;X;X;X;X;X;X;X;X;X;X;X;QTGG(K);X;X;X;X;X;X;X;X;X;X;X;X;X;X;X	DVGRMFKQFNKLTEDKADVQSIIGLQRFFET		+	1	42.3144	1.04968e-107	167.37	156.76	42.314	LTEDKADVQSIIGLQR	16	2	QTGG(K)	_LTEDK(qt)ADVQSIIGLQR_	2	1065.06	2128.11	y1;y2;y3;y4;y5;y6;y7;y8;y9;y10;y11;y13;y2-NH3;y4-NH3;y5-NH3;y8-H2O;y8-NH3;y10-NH3;y11-NH3;y13-H2O;y13-NH3;a2;b2;b2-H2O;b4;b5;b5-H2O;b5-NH3;b6;b6-H2O;b6-NH3;b8;b8-NH3;b11(2+)	34	0.67363	EndoSUMO1-43-1
gi6678489	NP_033486.1	small ubiquitin-related modifier 1 precursor [Mus musculus]	Sumo1	7	Sumo1_K7	24	Y	X;X;X;X;X;X;X;X;X;X;X;X;X;X;X;QTGG(K);X;X;X;X;X;X;X;X;X;X;X;X;X;X;X	_________MSDQEAKPSTEDLGDKKEGEYI		+	1	92.5387	0.0019552	99.669	66.58	99.669	AKPSTEDLGDKK	12	3	QTGG(K)	_AK(qt)PSTEDLGDKK_	2	816.415	1630.82	y1;y2;y3;y4;y5;y6;y7;y8;y9;y10;y1-NH3;y6-H2O;y9-H2O;y10-H2O;b2;b2-NH3;b6;b6-H2O;b8;b8-H2O;b10;b10-H2O;b11;b11-H2O	24	0.78902	EndoSUMO1-05
gi167555112	NP_001107871.1	zinc finger MYM-type protein 4 [Mus musculus]	Zmym4	250	Zmym4_K250	23	Y	X;X;X;X;X;X;X;X;X;X;X;X;X;X;X;QTGG(K);X;X;X;X;X;X;X;X;X;X;X;X;X;X;X	IGSELGNSFASNIRIKEEPLDDEYDRAVAPQ	+		1	108.716	5.89131e-05	108.72	87.321	108.72	IKEEPLDDEYDR	12	4	QTGG(K)	_IK(qt)EEPLDDEYDR_	2	932.932	1863.85	y1;y2;y3;y4;y5;y6;y8;y9;y10;y1-NH3;y2-NH3;y8-H2O;y8-NH3;y9-H2O;y10-H2O;b2;b2-NH3;b4;b4-H2O;b4-NH3;b6;b6-H2O	22	-0.12217	EndoSUMO1-12
gi132626693	NP_001010833.2	mediator of DNA damage checkpoint protein 1 [Mus musculus]	Mdc1	1471	Mdc1_K1471	17		X;X;X;X;X;X;QTGG(K);X;X;X;X;X;X;X;X;QTGG(K);X;X;X;X;X;X;X;X;X;X;X;X;X;X;X	QKTVVIKEEPVETEVKEEPQETAIPTPEKRK	+	+	1	50.2222	0.000466324	88.021	70.005	50.222	VKEEPQETAIPTPE	14	4	QTGG(K)	_VK(qt)EEPQETAIPTPE_	2	955.971	1909.93	y1;y2;y3;y4;y5;y2-H2O;y4-H2O;b4;b4-H2O;b4-NH3;b9;b9-H2O;b9-NH3;b10;b10-H2O;b10-NH3;b9(2+)	17	0.34979	EndoSUMO1-43-2
gi241896986	NP_081932.1	zinc finger and BTB domain-containing protein 46 isoform 1 [Mus musculus]	Zbtb46	470	Zbtb46_K470	12		X;X;X;X;X;X;X;X;X;X;X;X;X;X;X;QTGG(K);X;QTGG(K);X;X;X;X;X;X;X;X;X;X;X;X;X	FTRREHMKRHTLVHSKDKKYVCKVCSRVFMS			1	63.2161	0.000956324	84.615	48.19	63.216	HTLVHSKDKK	10	2	2 QTGG(K)	_HTLVHSK(qt)DK(qt)K_	2	939.993	1877.97	y1;y5;y6;y1-NH3;y5-H2O;y5-NH3;y6-H2O;y6-NH3;y8(2+);b2;b4;b4-H2O;b5;b5-H2O;b6(2+)	15	-3.1144	EndoSUMO1-33
gi241896986	NP_081932.1	zinc finger and BTB domain-containing protein 46 isoform 1 [Mus musculus]	Zbtb46	472	Zbtb46_K472	12		X;X;X;X;X;X;X;X;X;X;X;X;X;QTGG(K);X;QTGG(K);X;X;X;X;X;X;X;X;X;X;X;X;X;X;X	RREHMKRHTLVHSKDKKYVCKVCSRVFMSAA			1	63.2161	0.000956324	84.615	48.19	63.216	HTLVHSKDKK	10	2	2 QTGG(K)	_HTLVHSK(qt)DK(qt)K_	2	939.993	1877.97	y1;y5;y6;y1-NH3;y5-H2O;y5-NH3;y6-H2O;y6-NH3;y8(2+);b2;b4;b4-H2O;b5;b5-H2O;b6(2+)	15	-3.1144	EndoSUMO1-33
gi160333077	NP_038763.3	tumor suppressor p53-binding protein 1 [Mus musculus]	Trp53bp1	1431	Trp53bp1_K1431	11	Y	X;X;X;X;X;X;X;X;X;X;X;X;X;X;X;QTGG(K);X;X;X;X;X;X;X;X;X;X;X;X;X;X;X	PLGVEDISPSMSPDDKSFTRIMPRVPDSTKR		+	1	41.703	6.03318e-39	80.786	73.203	41.703	ETVVSGPLGVEDISPSMSPDDKSFTR	26	3	QTGG(K)	_ETVVSGPLGVEDISPSMSPDDK(qt)SFTR_	3	1031.83	3092.46	y1;y2;y3;y4;y5;y6;y8;y9;y10;y12;y13;y14;y5-H2O;y5-NH3;y6-NH3;y8-H2O;y8-NH3;y9-NH3;y10-NH3;y12-NH3;y13-NH3;y12(2+);a2;b2;b2-H2O;b3;b3-H2O;b4;b4-H2O;b6;b6-H2O	31	1.4384	EndoSUMO1-45_2-2
gi170295840	NP_035718.2	transcription intermediary factor 1-beta [Mus musculus]	Trim28	575	Trim28_K575	11	Y	X;X;X;X;X;X;X;X;X;X;X;X;X;X;X;QTGG(K);X;X;X;X;X;X;X;X;X;X;X;X;X;X;X	AAIGAPPAAPEGPETKPVLMPLTEGPGAEGP		+	1	48.2881	7.2852e-06	91.867	67.778	48.288	TKPVLMPLTE	10	1	QTGG(K)	_TK(qt)PVLMPLTE_	2	736.395	1470.78	y1;y2;y4;y5;y1-H2O;y2-H2O;y4-H2O;b2;b2-H2O;b2-NH3;b5;b5-H2O;b5-NH3;b6;b6-H2O;b6-NH3	16	0.79405	EndoSUMO1-45_1-1
gi254028159	NP_001156772.1	scaffold attachment factor B1 [Mus musculus]	Safb	316	Safb_K316	9	Y	X;X;X;X;X;X;X;X;X;X;X;X;X;X;X;QTGG(K);X;X;X;X;X;X;X;X;X;X;X;X;X;X;X	TRCQWSEADAPLAVVKREPADAPGGGTGMDR	+		1	71.6136	9.75835e-10	136.57	123.65	71.614	ADAPLAVVKR	10	1	QTGG(K)	_ADAPLAVVK(qt)R_	2	691.891	1381.77	y1;y2;y3;y4;y5;y6;y7;y2-NH3;y3-NH3;y4-NH3;y5-NH3;y6-NH3;y7-NH3;a2;b2;b3;b4;b5;b5-H2O;b6	20	0.69932	EndoSUMO1-36
gi153792534	NP_035370.2	E3 SUMO-protein ligase RanBP2 [Mus musculus]	Ranbp2	2627	Ranbp2_K2627	8	Y	X;X;X;X;X;X;X;X;X;X;X;X;X;X;X;QTGG(K);X;X;X;X;X;X;X;X;X;X;X;X;X;X;X	IEHIGETEVTNPVGCKSEEPDSDTKHSSSSP	+		1	73.5965	5.37557e-08	94.61	90.458	73.597	VTNPVGCKSEEPDSDTK	17	3	QTGG(K)	_VTNPVGCK(qt)SEEPDSDTK_	2	1103.5	2204.99	y1;y2;y3;y4;y5;y6;y7;y8;y9;y12;y14;y1-NH3;y2-H2O;y6-H2O;y7-H2O;y7-NH3;y8-H2O;y9-H2O;y9-NH3;y12-NH3;y14-NH3;y15(2+);a2;b2;b2-H2O;b3;b3-H2O;b4;b4-H2O;b4-NH3;b5;b5-H2O;b5-NH3;b6;b7	35	-0.5971	EndoSUMO1-10
gi112734855	NP_033434.2	DNA topoisomerase 1 [Mus musculus]	Top1	119	Top1_K119	7	Y	X;X;X;X;X;X;X;X;X;X;X;X;X;X;X;QTGG(K);X;X;X;X;X;X;X;X;X;X;X;X;X;X;X	IKKEKENGFSSPPRIKDEPEDDGYFAPPKED	+		1	53.3001	0.000168566	97.797	84.208	53.3	IKDEPEDDGYFAPPK	15	3	QTGG(K)	_IK(qt)DEPEDDGYFAPPK_	2	1032.48	2062.95	y1;y2;y3;y4;y5;y7;y8;y9;y11;y12;y13;y1-NH3;y12-NH3;y13-NH3;b2;b2-NH3;b4;b4-H2O;b4-NH3;b10;b12;b12-H2O	22	1.5762	EndoSUMO1-45_3-1
gi132626693	NP_001010833.2	mediator of DNA damage checkpoint protein 1 [Mus musculus]	Mdc1	1314	Mdc1_K1314	6		X;X;X;X;X;X;X;X;X;X;X;X;X;X;X;QTGG(K);X;X;X;X;X;X;X;X;X;X;X;QTGG(K);X;X;X	TPELQPFTSKKQPAPKPTALVTQGRTYKPST			0.999973	45.7464	0.00709979	56.514	36.39	56.514	KQPAPKPTALVTQGR	15	2	QTGG(K)	_KQPAPK(qt)PTALVTQGR_	3	645.697	1934.07	y1;y2;y3;y4;y5;y6;y7;y8;y9;y11;y14;y1-NH3;y9-H2O;y9-NH3;y11-H2O;y13(2+);b2;b2-NH3;b4;b4-NH3	20	0.26563	EndoSUMO1-10
gi227430375	NP_780455.2	smad nuclear-interacting protein 1 [Mus musculus]	Snip1	28	Snip1_K28	6	Y	X;X;X;X;X;X;X;X;X;X;X;X;X;X;X;QTGG(K);X;X;X;X;X;X;X;X;X;X;X;X;X;X;X	RRRHRSGDALTTVVVKQERLSPEPVAHRRPD	+		1	135.814	1.16861e-79	166.62	143.98	135.81	SGDALTTVVVKQER	14	2	QTGG(K)	_SGDALTTVVVK(qt)QER_	2	923.487	1844.96	y1;y2;y3;y4;y5;y6;y7;y8;y9;y1-NH3;y4-NH3;y5-H2O;y5-NH3;y6-NH3;y7-H2O;y7-NH3;y8-NH3;y9-NH3;b2;b3;b4;b4-H2O;b5;b5-H2O;b6;b6-H2O;b7;b7-H2O;b8;b8-H2O	30	-0.73156	EndoSUMO1-45_1-1
gi28316750	NP_783594.1	histone H2B type 1-A [Mus musculus]	Hist1h2ba	7	Hist1h2ba_K7	6	Y	X;X;X;X;X;X;X;X;X;X;X;X;X;X;X;QTGG(K);X;X;X;X;X;X;X;X;X;X;X;X;X;X;X	_________MPEVAVKGATISKKGFKKAVTK			1	57.5318	0.00446284	79.311	47.17	57.532	VAVKGATISK	10	1	QTGG(K)	_VAVK(qt)GATISK_	2	658.88	1315.75	y1;y2;y3;y4;y5;y6;y7;y1-NH3;y2-H2O;y2-NH3;y7-H2O;y7-NH3;a2;b2;b3;b4;b4-NH3;b8;b8-H2O;b9;b9-H2O	21	-0.1509	EndoSUMO1-36
gi119637830	NP_001073299.1	E3 ubiquitin-protein ligase TRIM33 isoform 2 [Mus musculus]	Trim33	789	Trim33_K789	5	Y	X;X;X;X;X;X;X;X;X;X;X;X;X;X;X;QTGG(K);X;X;X;X;X;X;X;X;X;X;X;X;X;X;X	AEKSAHSFKSDQVKVKQEPGTEEEICSFSGA	+		1	109.29	1.89246e-09	109.29	64.31	109.29	VKQEPGTEEE	10	4	QTGG(K)	_VK(qt)QEPGTEEE_	2	744.844	1487.67	y1;y2;y5;y6;y7;y1-H2O;y2-H2O;y6-H2O;b2;b2-NH3;b4;b4-H2O;b4-NH3;b7;b7-NH3;b8;b8-H2O;b8-NH3;b8(2+)	19	0.9211	EndoSUMO1-12
gi132626693	NP_001010833.2	mediator of DNA damage checkpoint protein 1 [Mus musculus]	Mdc1	1326	Mdc1_K1326	5		X;X;X;QTGG(K);X;X;X;X;X;X;X;X;X;X;X;QTGG(K);X;X;X;X;X;X;X;X;X;X;X;X;X;X;X	PAPKPTALVTQGRTYKPSTEDCESVGPVAPD			1	57.4139	2.30649e-17	131.96	115.19	57.414	PTALVTQGRTYKPSTE	16	1	QTGG(K)	_PTALVTQGRTYK(qt)PSTE_	2	1046.54	2091.06	y1;y2;y3;y4;y9;y11;y2-H2O;y4-H2O;y9-NH3;y11-NH3;a2;b2;b2-H2O;b3;b3-H2O;b4;b5;b5-H2O;b6;b6-H2O;b7;b7-H2O;b9;b10;b11;b12;b12-NH3	27	0.10448	EndoSUMO1-01
gi125988414	NP_079775.2	EP300-interacting inhibitor of differentiation 3 [Mus musculus]	Eid3	29	Eid3_K29	5		X;X;X;X;X;X;X;X;X;X;X;X;X;X;X;QTGG(K);X;X;X;X;X;X;X;X;X;X;X;X;X;X;X	KRGELVRSLAWQHLVKQEEEEAVKKEEKEEG	+		1	50.0878	0.00593097	95.417	80.255	50.088	SLAWQHLVKQEEE	13	3	QTGG(K)	_SLAWQHLVK(qt)QEEE_	2	970.479	1938.94	y1;y2;y4;y1-H2O;y2-H2O;y4-H2O;a2;b2;b3;b4;b5;b6;b6-H2O;b7;b7-H2O;b7-NH3;b8;b8-H2O;b9;b9-NH3	20	0.69035	EndoSUMO1-45_2-3
gi33563288	NP_080477.1	cell division cycle and apoptosis regulator protein 1 [Mus musculus]	Ccar1	1008	Ccar1_K1008	5	Y	X;X;X;X;X;X;X;X;X;X;X;X;X;X;X;QTGG(K);X;X;X;X;X;X;X;X;X;X;X;X;X;X;X	EDMLGNRLLLPTPTIKQESKDGEENVGLIVY	+		1	51.4453	0.00552709	68.657	48.45	51.445	LLLPTPTIKQE	11	1	QTGG(K)	_LLLPTPTIK(qt)QE_	2	798.454	1594.89	y1;y2;y6;y8;y2-H2O;y2-NH3;y6-H2O;y6-NH3;y8-H2O;y8-NH3;a2;b2;b3	13	-0.010787	EndoSUMO1-43-1
gi124286862	NP_001074400.1	mediator of RNA polymerase II transcription subunit 13 [Mus musculus]	Med13	152	Med13_K152	4		X;X;X;X;X;X;X;X;X;X;X;X;X;X;X;QTGG(K);X;X;X;X;X;X;X;X;X;X;X;X;X;X;X	VRIGKWFVKPYEKDEKPINKSEHLSCSFTFF		+	0.999631	34.3299	0.0079528	85.676	38.374	85.676	KDEKPINK	8	3	QTGG(K)	_KDEK(qt)PINK_	2	657.854	1313.69	y1;y2;y3;y6;y7;y1-NH3;y2-NH3;y6-NH3;y7-H2O;y7-NH3;b2;b2-H2O;b5;b6;b7;b6(2+)	16	-0.28445	EndoSUMO1-04
gi167555112	NP_001107871.1	zinc finger MYM-type protein 4 [Mus musculus]	Zmym4	273	Zmym4_K273	4	Y	X;X;X;X;X;X;X;X;X;X;X;X;X;X;X;QTGG(K);X;X;X;X;X;X;X;X;X;X;X;X;X;X;X	YDRAVAPQQGLLDRVKDEPDNAQEYSHGQQQ	+		1	99.7879	0.00230651	99.788	73.081	99.788	VKDEPDNAQE	10	2	QTGG(K)	_VK(qt)DEPDNAQE_	2	744.334	1486.65	y1;y2;y3;y6;y1-H2O;y2-H2O;y2-NH3;y3-NH3;y6-NH3;b2;b4;b4-H2O;b4-NH3;b6;b6-NH3;b7;b7-H2O;b7-NH3;b8;b8-H2O;b8-NH3	21	0.52365	EndoSUMO1-12
gi254028159	NP_001156772.1	scaffold attachment factor B1 [Mus musculus]	Safb	373	Safb_K373	4	Y	X;X;X;X;X;X;X;X;X;X;X;X;X;X;X;QTGG(K);X;X;X;X;X;X;X;X;X;X;X;X;X;X;X	VRAPTAALSPEPQDSKEDVKKFAFDACNDVP		+	1	105.029	0.00135473	105.03	85.897	105.03	APTAALSPEPQDSKE	15	2	QTGG(K)	_APTAALSPEPQDSK(qt)E_	2	942.453	1882.89	y1;y2;y3;y6;y8;y2-NH3;y3-H2O;y3-NH3;y6-H2O;y6-NH3;y8-H2O;a2;b2;b3;b3-H2O;b4;b4-H2O;b5;b5-H2O;b6;b6-H2O;b7;b7-H2O;b9;b9-H2O;b12	26	0.80538	EndoSUMO1-12
gi7106331	NP_034566.1	histone H2A.x [Mus musculus]	H2afx	135	H2afx_K135	4	Y	X;X;X;X;X;X;X;X;X;X;X;X;X;X;X;QTGG(K);X;X;X;X;X;X;X;X;X;X;X;X;X;X;X	KSSATVGPKAPAVGKKASQASQEY_______			1	130.311	0.000911154	130.31	100.14	130.31	KASQASQEY	9	2	QTGG(K)	_K(qt)ASQASQEY_	2	677.815	1353.62	y1;y2;y3;y2-H2O;y3-H2O;b2;b2-NH3;b3;b3-H2O;b3-NH3;b4;b4-H2O;b4-NH3;b5;b5-H2O;b5-NH3;b6;b6-H2O;b6-NH3;b7;b7-H2O;b6(2+)	22	-0.9938	EndoSUMO1-12
gi154146209	NP_001003918.2	ubiquitin carboxyl-terminal hydrolase 7 [Mus musculus]	Usp7	870	Usp7_K870	4	Y	X;X;X;X;X;X;X;X;X;X;X;X;X;X;X;QTGG(K);X;X;X;X;X;X;X;X;X;X;X;X;X;X;X	RHNYEGTLRDLLQFFKPRQPKKLYYQQLKMK			1	95.5016	0.00769542	95.502	73.952	95.502	DLLQFFKPR	9	1	QTGG(K)	_DLLQFFK(qt)PR_	2	753.907	1505.8	y1;y2;y3;y4;y5;y6;y3-NH3;y4-NH3;y5-NH3;y6-NH3;a2;b2;b3;b4;b5	15	0.26965	EndoSUMO1-45_1-1
gi160333703	NP_690855.2	lysine-specific demethylase 5B [Mus musculus]	Kdm5b	278	Kdm5b_K278	4	Y	X;X;X;X;X;X;X;X;X;X;X;X;X;X;X;QTGG(K);X;X;X;X;X;X;X;X;X;X;X;X;X;X;X	TTPKWENEKEMKSTIKQEPTEKKDCELESEK	+		1	67.704	0.0069798	87.258	69.785	67.704	STIKQEPTEK	10	3	QTGG(K)	_STIK(qt)QEPTEK_	3	501.926	1502.76	y1;y2;y3;y4;y5;y6;y1-NH3;y2-H2O;y3-H2O;y4-H2O;y5-H2O;y6-H2O;y6-NH3;a2;b2;b2-H2O	16	0.37554	EndoSUMO1-43-1
gi30578384	NP_849182.1	vam6/Vps39-like protein isoform 2 [Mus musculus]	Vps39	845	Vps39_K845	4		X;X;X;X;X;X;X;X;X;X;X;NEM(C);Oxidation (M);X;NEM(C);QTGG(K);X;X;X;X;X;X;X;X;X;X;X;X;X;X;X	QVKCIITEEKVCMVCKKKIGNSAFARYPNGV			1	44.6108	0.00463188	74.832	53.436	44.611	VCMVCKK	7	1	Oxidation (M),QTGG(K),2 NEM(C)	_VC(ne)M(ox)VC(ne)K(qt)K_	2	710.325	1418.64	y1;y5;y6;y1-NH3;y5-NH3;y6-NH3;y6(2+);a2;b2	9	-0.74978	EndoSUMO1-36
gi257196203	NP_851401.1	zinc finger and BTB domain-containing protein 20 isoform S [Mus musculus]	Zbtb20	257	Zbtb20_K257	4	Y	X;X;X;X;X;X;X;X;X;X;X;X;X;X;X;QTGG(K);X;X;X;X;X;X;X;X;X;X;X;X;X;X;X	PRPVRIQTLVGNIHIKQEMEDDYDYYGQQRV	+		1	44.1931	0.00126395	60.157	53.952	44.193	IQTLVGNIHIKQE	13	1	QTGG(K)	_IQTLVGNIHIK(qt)QE_	2	918.502	1834.99	y2;y5;y8;y2-H2O;y2-NH3;y5-H2O;y5-NH3;y8-H2O;y8-NH3;a2;b2;b2-NH3;b3;b3-H2O;b3-NH3;b4;b4-H2O;b9;b10	19	-0.27056	EndoSUMO1-36
gi27734194	NP_775560.1	transcription factor SOX-30 [Mus musculus]	Sox30	242	Sox30_K242	4		X;X;X;X;X;X;X;X;X;X;X;X;X;X;X;QTGG(K);X;X;X;X;X;X;X;X;X;X;X;X;X;X;X	GGEGKSLLAIGEGVIKTEEPDRPRDDCRLGT	+		1	75.8194	6.53063e-05	75.819	64.237	75.819	GVIKTEEPDRPR	12	4	QTGG(K)	_GVIK(qt)TEEPDRPR_	4	435.731	1738.9	y1;y2;y3;y5;y6;y7;y8;y3-NH3;y5-NH3;y6-H2O;y6-NH3;y8-NH3;a2;b2;b3;b11	16	-0.67959	EndoSUMO1-45_2-3
gi158749615	NP_598824.3	protein FAM208B [Mus musculus]	BC016423	1125	BC016423_K1125	3		X;X;X;X;X;X;X;X;X;X;X;X;X;X;X;QTGG(K);X;X;X;X;X;X;X;X;X;X;X;X;X;X;X	MSEYKDSKCLSASSVKKETPPESLCLLQKEI	+		1	122.187	7.4438e-05	122.19	95.057	122.19	CLSASSVKK	9	1	QTGG(K)	_CLSASSVK(qt)K_	2	661.84	1321.67	y1;y4;y5;y6;y7;y1-NH3;y4-H2O;y4-NH3;y5-H2O;y5-NH3;y6-H2O;y6-NH3;y7-H2O;y7-NH3;a2;b2;b3;b3-H2O;b4;b4-H2O	20	-1.3996	EndoSUMO1-01
gi226423893	NP_001028638.2	zinc finger and BTB domain containing 2 [Mus musculus]	Zbtb2	505	Zbtb2_K505	3	Y	X;X;X;X;X;X;X;X;X;X;X;X;X;X;X;QTGG(K);X;X;X;X;X;X;X;X;X;X;X;X;X;X;X	DSEVTEPDHPVLASIKKEQETVLLD______	+		1	53.4477	0.00118935	85.554	64.777	53.448	VTEPDHPVLASIKK	14	2	QTGG(K)	_VTEPDHPVLASIK(qt)K_	2	939.01	1876.01	y1;y2;y5;y8;y2-NH3;y5-NH3;y8-NH3;y11(2+);b2;b2-H2O;b3;b3-H2O;b6;b6-H2O;b9;b10;b11;b11-H2O;b12	19	-0.2053	EndoSUMO1-45_2-1
gi255003723	NP_001038994.2	microrchidia 3 [Mus musculus]	Morc3	657	Morc3_K657	3	Y	X;X;X;X;X;X;X;X;X;X;X;X;X;X;X;QTGG(K);X;X;X;X;X;X;X;X;X;X;X;X;X;X;X	GITVSTQTDAPGLTVKKEESMEEDMGVRNGT	+		1	43.2605	7.97535e-09	70.783	62.217	43.261	SDPGITVSTQTDAPGLTVKK	20	1	QTGG(K)	_SDPGITVSTQTDAPGLTVK(qt)K_	2	1179.61	2357.21	y2;y4;y7;y8;y13;y2-NH3;y4-NH3;y7-NH3;y8-NH3;y13-NH3;y18(2+);b4;b5;b6;b6-H2O;b7;b7-H2O	17	0.91267	EndoSUMO1-45_1-2
gi6678489	NP_033486.1	small ubiquitin-related modifier 1 precursor [Mus musculus]	Sumo1	39	Sumo1_K39	3	Y	X;X;X;X;X;X;X;X;X;X;X;X;X;X;X;QTGG(K);X;X;X;X;X;X;X;X;X;X;X;X;X;X;X	LKVIGQDSSEIHFKVKMTTHLKKLKESYCQR			1	44.3492	0.0082806	47.574	29.726	44.349	VKMTTHLK	8	1	QTGG(K)	_VK(qt)MTTHLK_	4	325.932	1299.7	y1;y2;y3;y4;y5;y6;y1-NH3;y4-H2O;y6(2+)	9	-0.22898	EndoSUMO1-38-1
gi132626693	NP_001010833.2	mediator of DNA damage checkpoint protein 1 [Mus musculus]	Mdc1	948	Mdc1_K948	2		X;X;X;X;X;X;X;X;X;X;X;X;X;X;X;QTGG(K);X;X;X;X;X;X;X;X;X;X;X;X;X;X;X	RQQRGRLSCQTTPAGKASRGDPEPPDHCLFS			1	122.639	1.24667e-06	122.64	66.234	122.64	LSCQTTPAGKASR	13	1	QTGG(K)	_LSCQTTPAGK(qt)ASR_	2	860.426	1718.84	y1;y2;y3;y4;y6;y7;y8;y9;y10;y4-NH3;y6-NH3;y7-H2O;y7-NH3;y8-NH3;y9-H2O;y9-NH3;y10-H2O;y10-NH3;a2;b2;b3;b3-H2O;b4;b5;b5-H2O;b6;b6-H2O;b8;b8-H2O	29	1.7171	EndoSUMO1-12
gi194440687	NP_001123949.1	serine/arginine repetitive matrix protein 1 isoform 2 [Mus musculus]	Srrm1	249	Srrm1_K249	2	Y	X;X;X;X;X;X;X;X;X;X;X;X;X;X;X;QTGG(K);X;X;X;X;X;X;X;X;X;X;X;X;X;X;X	SVQEATSTSDILKAPKPEPVPEPKEPSPEKN	+		1	61.3438	0.00164053	68.95	42.929	61.344	APKPEPVPE	9	2	QTGG(K)	_APK(qt)PEPVPE_	2	653.836	1305.66	y1;y2;y6;y1-H2O;y2-H2O;a2;b2;b3;b3-NH3;b5;b5-H2O;b5-NH3;b7;b7-H2O;b7-NH3;b6(2+)	16	0.030896	EndoSUMO1-12
gi132626693	NP_001010833.2	mediator of DNA damage checkpoint protein 1 [Mus musculus]	Mdc1	1081	Mdc1_K1081	2		X;X;X;X;X;X;X;X;X;X;X;X;X;X;X;QTGG(K);X;X;X;X;X;X;X;X;X;X;X;X;X;X;X	PELQPSTSTEQPVIPKLTSQVTEGRVQMPEP			1	55.2672	9.24685e-05	55.267	34.913	55.267	LQPSTSTEQPVIPKLTSQVTE	21	2	QTGG(K)	_LQPSTSTEQPVIPK(qt)LTSQVTE_	2	1313.68	2625.35	y2;y9;y10;y12;y9-NH3;y10-NH3;y12-H2O;y12-NH3;b2;b2-NH3;b8;b8-H2O;b9;b9-H2O;b9-NH3;b11;b12;b12-H2O	18	-0.62522	EndoSUMO1-45_2-3
gi153792534	NP_035370.2	E3 SUMO-protein ligase RanBP2 [Mus musculus]	Ranbp2	1695	Ranbp2_K1695	2		X;X;X;X;X;X;X;X;X;X;X;X;X;X;X;QTGG(K);X;X;X;X;X;X;X;X;X;X;X;X;X;X;X	FPEKNFKVGISEQKFKFGHVDQEKTPSFAFQ			1	60.167	0.0265445	60.167	49.067	60.167	FKFGHVDQEK	10	2	QTGG(K)	_FK(qt)FGHVDQEK_	3	526.595	1576.76	y1;y2;y3;y4;y5;y7;y8;y1-NH3;y2-H2O;y3-H2O;y3-NH3;y6(2+);y7(2+);y8(2+)	14	-0.11273	EndoSUMO1-43-1
gi157167164	NP_001098050.1	vomeronasal 2, receptor 116 precursor [Mus musculus]	Vmn2r116	56	Vmn2r116_K56	2		X;X;X;X;X;X;X;X;X;X;X;X;X;X;X;QTGG(K);X;X;X;X;X;X;X;X;X;X;X;X;X;X;X	TGCIFLILAIQQPVKKEYFSHILNIQTHTEN			1	60.5499	0.00119255	60.55	42.921	60.55	KEYFSHILNIQTHTE	15	2	QTGG(K)	_K(qt)EYFSHILNIQTHTE_	2	1102.04	2202.07	y5;y6;y7;y8;y5-H2O;y5-NH3;y6-H2O;y6-NH3;y7-H2O;y8-H2O;y8-NH3;b7;b7-H2O;b8;b9;b10	16	-1.717	EndoSUMO1-34
gi160333703	NP_690855.2	lysine-specific demethylase 5B [Mus musculus]	Kdm5b	242	Kdm5b_K242	2	Y	X;X;X;X;X;X;X;X;X;X;X;X;X;X;X;QTGG(K);X;X;X;X;X;X;X;X;X;X;X;X;X;X;X	PARRAKRMRAEAMNIKIEPEEATEARTHNLR	+		1	75.8194	0.00249787	75.819	64.873	75.819	AMNIKIEPEEATE	13	4	QTGG(K)	_AMNIK(qt)IEPEEATE_	2	909.433	1816.85	y1;y2;y6;y7;y2-H2O;y6-H2O;b3;b5;b5-NH3;b6;b6-NH3;b7;b7-H2O	13	-0.46447	EndoSUMO1-45_3-3
gi185134208	NP_084423.2	bromodomain-containing protein 8 [Mus musculus]	Brd8	582	Brd8_K582	2	Y	X;X;X;X;X;X;X;X;X;X;X;X;X;X;X;QTGG(K);X;X;X;X;X;X;X;X;X;X;X;X;X;X;X	GLHDLVDIRDSGVEIKVEPTEPEPGMSGAEI	+	+	1	68.9722	2.20156e-12	103.76	92.526	68.972	IKVEPTEPEPGMSGAE	16	4	QTGG(K)	_IK(qt)VEPTEPEPGMSGAE_	2	1007.48	2012.94	y1;y2;y4;y7;y9;y12;y7-H2O;y9-H2O;b2;b2-NH3;b3;b3-NH3;b4;b4-H2O;b4-NH3;b7;b7-NH3;b9;b9-H2O;b9-NH3	20	0.87508	EndoSUMO1-45_3-1
gi20806109	NP_031441.2	poly [ADP-ribose] polymerase 1 [Mus musculus]	Parp1	468	Parp1_K468	2	Y	X;X;X;X;X;X;X;X;X;X;X;X;X;X;X;QTGG(K);X;X;X;X;X;X;X;X;X;X;X;X;X;X;X	RVVCEDFLQDVSASTKSLQELLSAHSLSSWG			1	49.2161	0.00451161	49.216	31.477	49.216	DFLQDVSASTKSLQE	15	1	QTGG(K)	_DFLQDVSASTK(qt)SLQE_	2	1005.98	2009.95	y1;y2;y7;y1-H2O;y2-H2O;y2-NH3;y12(2+);a2;b2;b3;b4;b5;b5-H2O;b6;b7	15	-0.26731	EndoSUMO1-45_2-3
gi21450323	NP_659171.1	heterogeneous nuclear ribonucleoprotein U-like protein 1 isoform 1 [Mus musculus]	Hnrnpul1	117	Hnrnpul1_K117	2	Y	X;X;X;X;X;X;X;X;X;X;X;X;X;X;X;QTGG(K);X;X;X;X;X;X;X;X;X;X;X;X;X;X;X	DNITRQNQFYETPVIKQENESSYDRRPLDME	+		1	55.2612	0.00740675	55.261	48.985	55.261	QNQFYETPVIKQE	13	2	QTGG(K)	_QNQFYETPVIK(qt)QE_	2	983.979	1965.94	y2;y3;y6;y2-H2O;y2-NH3;y3-H2O;y3-NH3;y6-NH3;b2;b2-NH3;b3;b3-NH3;b4;b4-NH3;b6	15	0.20914	EndoSUMO1-45_1-2
gi228480232	NP_067311.4	U2 small nuclear ribonucleoprotein A' [Mus musculus]	Snrpa1	160	Snrpa1_K160	2		X;X;X;X;X;X;X;X;X;X;X;X;X;X;X;QTGG(K);Oxidation (M);X;X;X;QTGG(K);X;X;X;X;X;X;X;X;X;X	LDFQKVKLKERQEAEKMFKGKRGAQLAKDIA			0.994626	22.5321	0.038647	40.724	16.843	40.352	AEKMFKGKR	9	4	Oxidation (M),2 QTGG(K)	_AEK(qt)M(ox)FKGK(qt)R_	2	898.957	1795.9	y3;y4;y8;y8-H2O;a2;b5;b5-H2O;b6;b6-H2O	9	-2.2946	EndoSUMO1-45_2-1
gi228480232	NP_067311.4	U2 small nuclear ribonucleoprotein A' [Mus musculus]	Snrpa1	165	Snrpa1_K165	2		X;X;X;X;X;X;X;X;X;X;QTGG(K);Oxidation (M);X;X;X;QTGG(K);X;X;X;X;X;X;X;X;X;X;X;X;X;X;X	VKLKERQEAEKMFKGKRGAQLAKDIARRSKT			0.991706	20.583	0.038647	40.724	16.843	40.724	AEKMFKGKR	9	4	Oxidation (M),2 QTGG(K)	_AEK(qt)M(ox)FKGK(qt)R_	2	898.957	1795.9	y3;y4;y8;y8-H2O;a2;b5;b5-H2O;b6;b6-H2O	9	-2.8559	EndoSUMO1-45_2-1
gi27734194	NP_775560.1	transcription factor SOX-30 [Mus musculus]	Sox30	336	Sox30_K336	2		X;X;X;X;X;X;X;X;X;X;X;X;X;X;X;QTGG(K);X;X;X;X;X;X;X;X;X;X;X;X;X;X;X	TPVPIKMQSLLEPSVKIETKDVPLTVLPSDA	+		1	55.7761	0.011648	55.776	34.97	55.776	MQSLLEPSVKIE	12	2	QTGG(K)	_MQSLLEPSVK(qt)IE_	2	858.945	1715.88	y1;y2;y3;y6;y2-H2O;y3-H2O;y3-NH3;y6-H2O;y6-NH3;b2;b2-NH3;b3;b3-H2O;b4;b4-H2O;b6;b6-H2O	17	0.65167	EndoSUMO1-43-1
gi29293803	NP_038857.1	1-phosphatidylinositol-4,5-bisphosphate phosphodiesterase beta-4 [Mus musculus]	Plcb4	3	Plcb4_K3	2		X;X;X;X;X;X;X;X;X;X;X;X;X;X;X;QTGG(K);X;X;X;X;X;X;X;X;X;X;X;X;X;X;X	_____________MAKPYEFNWQKEVPSFLQ			1	74.165	0.0103396	74.165	27.831	74.165	AKPYEFNWQK	10	2	QTGG(K)	_AK(qt)PYEFNWQK_	2	827.405	1652.79	y1;y7;y8;y1-NH3;y8-H2O;y8-NH3;b2;b2-NH3;b8;b8-H2O;b8-NH3;b9;b9-H2O;b9-NH3;b8(2+);b9(2+)	16	1.6434	EndoSUMO1-45_2-3
gi30794232	NP_570958.1	nuclear RNA export factor 7 isoform 2 [Mus musculus]	Nxf7	371	Nxf7_K371	2		X;X;X;X;X;X;X;X;X;X;X;X;X;X;X;QTGG(K);X;X;X;X;Carbamidomethyl (C);X;X;X;X;X;X;X;X;X;X	GRKLLLPTVMNTQERKLMKPCKDIFMGSEVI		+	0.999991	50.672	0.0107607	54.525	19.42	54.525	KLMKPCK	7	2	Carbamidomethyl (C),QTGG(K)	_K(qt)LMKPC(ca)K_	1	1247.66	1246.65	y4;y5;y6;b2;b3;b3-NH3;b6	7	-0.35372	EndoSUMO1-45_2-1
gi61888894	NP_001013627.1	testis expressed gene 24 [Mus musculus]	Tex24	115	Tex24_K115	2		X;X;X;X;X;X;X;X;X;X;X;X;X;X;X;QTGG(K);X;X;X;X;X;X;X;X;X;X;X;X;X;X;X	LSIVSKRIFKGESVIKGPEDRQTFVGPSGLP			1	44.6108	0.0212083	44.611	14.426	44.611	SVIKGPE	7	1	QTGG(K)	_SVIK(qt)GPE_	1	1072.56	1071.56	y4;y5;y4-NH3;y5-H2O;y5-NH3;b2	6	3.2725	EndoSUMO1-33
gi6754112	NP_034505.1	granzyme G precursor [Mus musculus]	Gzmg	176	Gzmg_K176	2		X;X;X;X;X;X;X;X;X;X;X;X;X;X;Carbamidomethyl (C);QTGG(K);QTGG(K);X;X;X;X;X;X;X;X;X;X;X;X;X;X	RLREAQLIIQEDEECKKLWYTYSKTTQICAG		+	1	46.0627	0.000951586	46.063	32.642	46.063	DEECKKLWYTYSK	13	4	Carbamidomethyl (C),2 QTGG(K)	_DEEC(ca)K(qt)K(qt)LWYTYSK_	2	1218.56	2435.11	y1;y2;y3;y5;y12;y1-NH3;y2-H2O;y3-H2O;y12(2+);b10;b10-NH3;b10(2+)	12	1.6991	EndoSUMO1-45_3-1
gi6754112	NP_034505.1	granzyme G precursor [Mus musculus]	Gzmg	177	Gzmg_K177	2		X;X;X;X;X;X;X;X;X;X;X;X;X;Carbamidomethyl (C);QTGG(K);QTGG(K);X;X;X;X;X;X;X;X;X;X;X;X;X;X;X	LREAQLIIQEDEECKKLWYTYSKTTQICAGD			1	46.0627	0.000951586	46.063	32.642	46.063	DEECKKLWYTYSK	13	4	Carbamidomethyl (C),2 QTGG(K)	_DEEC(ca)K(qt)K(qt)LWYTYSK_	2	1218.56	2435.11	y1;y2;y3;y5;y12;y1-NH3;y2-H2O;y3-H2O;y12(2+);b10;b10-NH3;b10(2+)	12	1.6991	EndoSUMO1-45_3-1
gi7709986	NP_057891.1	SUMO-activating enzyme subunit 2 [Mus musculus]	Uba2	164	Uba2_K164	2	Y	X;X;X;X;X;X;X;X;X;X;X;X;NEM(C);X;X;QTGG(K);X;X;X;X;X;X;X;X;NEM(C);X;X;X;X;X;X	TTIKKGVTECYECHPKPTQRTFPGCTIRNTP			1	64.2645	0.00471291	81.191	69.4	64.265	CHPKPTQR	8	1	QTGG(K),NEM(C)	_C(ne)HPK(qt)PTQR_	2	717.849	1433.68	y1;y2;y3;y4;y6;y4-NH3;y6-NH3;y6(2+);a2;b2;b3;b4;b4-NH3	13	-0.7956	EndoSUMO1-45_3-2
gi7709986	NP_057891.1	SUMO-activating enzyme subunit 2 [Mus musculus]	Uba2	418	Uba2_K418	2	Y	X;X;X;X;X;X;X;X;X;X;X;X;X;X;X;QTGG(K);X;X;X;X;X;X;X;X;X;X;X;X;X;X;X	ILSGKIDQCRTIFLNKQPNPRKKLLVPCALD			1	42.7176	0.018584	42.718	36.636	42.718	TIFLNKQPNPR	11	1	QTGG(K)	_TIFLNK(qt)QPNPR_	3	557.637	1669.89	y2;y3;y4;y5;y2-NH3;y5-NH3;a2;b2;b3	9	0.76907	EndoSUMO1-47
gi8394024	NP_059070.1	serine/threonine-protein phosphatase 2A catalytic subunit beta isoform [Mus musculus]	Ppp2cb	21	Ppp2cb_K21	2		X;X;X;X;X;X;X;X;X;X;X;X;X;X;NEM(C);QTGG(K);X;X;X;X;X;X;X;X;X;X;X;X;X;X;X	FTKELDQWVEQLNECKQLNENQVRTLCEKAK		+	1	51.4453	0.0120824	51.445	40.801	51.445	CKQLNENQVR	10	2	QTGG(K),NEM(C)	_C(ne)K(qt)QLNENQVR_	3	567.278	1698.81	y1;y2;y3;y5;y6;y7;y1-NH3;y5-NH3;y6-NH3;y7-NH3	10	-0.06038	EndoSUMO1-45_3-3
gi111074538	NP_001005865.2	microtubule-associated tumor suppressor 1 homolog isoform 4 [Mus musculus]	Mtus1	251	Mtus1_K251	1		X;X;X;X;X;X;X;X;X;X;X;X;X;Oxidation (M);X;QTGG(K);QTGG(K);X;X;X;X;X;X;X;X;X;X;X;X;X;X	YETSLSEIKKSHEMEKKSLEDLLNEKQESLE			1	51.9983	0.00894791	51.998	27.285	51.998	MEKKSLEDLLNE	12	4	Oxidation (M),2 QTGG(K)	_M(ox)EK(qt)K(qt)SLEDLLNE_	2	1076.02	2150.02	y1;y3;y4;y1-H2O;y3-H2O;y3-NH3;y4-NH3;y11(2+);b8;b8-H2O;b8-NH3;b9;b9-H2O;b11(2+)	14	1.6807	EndoSUMO1-05
gi111074538	NP_001005865.2	microtubule-associated tumor suppressor 1 homolog isoform 4 [Mus musculus]	Mtus1	252	Mtus1_K252	1		X;X;X;X;X;X;X;X;X;X;X;X;Oxidation (M);X;QTGG(K);QTGG(K);X;X;X;X;X;X;X;X;X;X;X;X;X;X;X	ETSLSEIKKSHEMEKKSLEDLLNEKQESLEK		+	1	51.9983	0.00894791	51.998	27.285	51.998	MEKKSLEDLLNE	12	4	Oxidation (M),2 QTGG(K)	_M(ox)EK(qt)K(qt)SLEDLLNE_	2	1076.02	2150.02	y1;y3;y4;y1-H2O;y3-H2O;y3-NH3;y4-NH3;y11(2+);b8;b8-H2O;b8-NH3;b9;b9-H2O;b11(2+)	14	1.6807	EndoSUMO1-05
gi119392064	NP_963999.2	chromodomain-helicase-DNA-binding protein 8 [Mus musculus]	Chd8	1009	Chd8_K1009	1		X;X;X;X;X;X;X;X;X;X;X;X;X;X;X;QTGG(K);X;X;X;X;X;QTGG(K);X;X;X;X;X;X;X;X;X	HFLEPSQFPSESEFLKDFGDLKTEEQVQKLQ			1	40.4964	0.00962305	40.496	21.21	40.496	FLKDFGDLKTE	11	2	2 QTGG(K)	_FLK(qt)DFGDLK(qt)TE_	2	999.992	1997.97	y1;y4;y1-H2O;a2;b2;b6;b6-H2O;b6-NH3;b7;b7-NH3	10	1.1684	EndoSUMO1-12
gi119392064	NP_963999.2	chromodomain-helicase-DNA-binding protein 8 [Mus musculus]	Chd8	1015	Chd8_K1015	1		X;X;X;X;X;X;X;X;X;QTGG(K);X;X;X;X;X;QTGG(K);X;X;X;X;X;X;X;X;X;X;X;X;X;X;X	QFPSESEFLKDFGDLKTEEQVQKLQAILKPM	+	+	1	40.4964	0.00962305	40.496	21.21	40.496	FLKDFGDLKTE	11	2	2 QTGG(K)	_FLK(qt)DFGDLK(qt)TE_	2	999.992	1997.97	y1;y4;y1-H2O;a2;b2;b6;b6-H2O;b6-NH3;b7;b7-NH3	10	1.1684	EndoSUMO1-12
gi119637830	NP_001073299.1	E3 ubiquitin-protein ligase TRIM33 isoform 2 [Mus musculus]	Trim33	806	Trim33_K806	1	Y	X;X;X;X;X;X;X;X;X;X;X;X;X;X;X;QTGG(K);X;X;X;X;X;X;X;X;X;X;X;X;X;X;X	EPGTEEEICSFSGAVKQEKTEDGRRSACMLS	+		1	99.506	8.85827e-06	99.506	81.84	99.506	ICSFSGAVKQEK	12	2	QTGG(K)	_ICSFSGAVK(qt)QEK_	2	848.92	1695.83	y1;y2;y3;y4;y5;y7;y8;y9;y1-NH3;y2-H2O;y3-H2O;y3-NH3;y4-NH3;y5-H2O;y5-NH3;y7-H2O;y7-NH3;y8-NH3;y9-NH3;a2;b2;b3;b3-H2O;b8	24	0.90006	EndoSUMO1-01
gi126157482	NP_001075154.1	zinc finger protein 295 isoform 3 [Mus musculus]	Zbtb21	707	Zbtb21_K707	1	Y	X;X;X;X;X;X;X;X;X;X;X;X;X;X;X;QTGG(K);X;X;X;X;X;X;X;X;X;X;X;X;X;X;X	LPEDLSLSKQLKVQVKEEPVEEAEEEAPEAS	+		1	65.5354	0.00682112	65.535	37.331	65.535	VQVKEEPVEE	10	4	QTGG(K)	_VQVK(qt)EEPVEE_	2	764.878	1527.74	y1;y2;y4;y1-H2O;y2-H2O;y4-H2O;a2;b2;b2-NH3;b3;b5;b5-NH3;b6;b6-H2O;b8;b8-H2O	16	-0.17105	EndoSUMO1-12
gi146231954	NP_080006.3	leucine-rich repeat serine/threonine-protein kinase 2 [Mus musculus]	Lrrk2	2523	Lrrk2_K2523	1		X;X;X;X;X;X;X;X;X;X;X;X;X;Oxidation (M);X;QTGG(K);X;X;X;X;X;X;X;X;X;X;X;X;X;X;X	EKHIEVRTELADKMRKTSVE___________			0.997382	25.8096	0.00313912	53.237	25.503	53.237	LADKMRKTSVE	11	3	Oxidation (M),QTGG(K)	_LADKM(ox)RK(qt)TSVE_	3	546.282	1635.83	y1;y2;y5;y6;y7;y9;y10;y1-H2O;y2-H2O;y6-NH3;y7-H2O;y9-H2O;y10-H2O;a2;b2	15	-0.6873	EndoSUMO1-05
gi153792534	NP_035370.2	E3 SUMO-protein ligase RanBP2 [Mus musculus]	Ranbp2	2424	Ranbp2_K2424	1		X;X;X;X;X;X;X;X;X;X;X;X;X;X;X;QTGG(K);X;X;X;X;X;X;X;X;X;X;X;X;X;X;X	KVKPDKCELPQNSDIKQSSDGKVKNLSAFSK		+	1	73.7261	5.7482e-05	73.726	67.755	73.726	CELPQNSDIKQSSDGK	16	2	QTGG(K)	_CELPQNSDIK(qt)QSSDGK_	3	716.999	2147.98	y1;y2;y3;y4;y5;y6;y8;y13;y1-NH3;y2-NH3;y6-H2O;y6-NH3;y8-H2O;y8-NH3;y13-H2O;y14(2+);a2;b2;b2-H2O;b3;b3-H2O;b5;b8;b8-H2O;b9;b9-NH3;b6(2+);b14(2+)	28	-0.29061	EndoSUMO1-01
gi153792534	NP_035370.2	E3 SUMO-protein ligase RanBP2 [Mus musculus]	Ranbp2	2666	Ranbp2_K2666	1		X;X;X;X;X;X;X;X;X;X;X;X;X;X;X;QTGG(K);X;X;X;X;X;X;X;X;X;X;X;X;X;X;X	VDLSTRKETDMEFPSKGENKPVLFGFGSGTG	+		1	95.4173	1.12039e-06	95.417	84.318	95.417	ETDMEFPSKGENK	13	4	QTGG(K)	_ETDMEFPSK(qt)GENK_	2	927.912	1853.81	y1;y2;y3;y4;y6;y7;y8;y1-NH3;y2-NH3;y6-NH3;y7-H2O;y7-NH3;y8-H2O;y8-NH3;b2;b2-H2O;b3;b3-H2O;b4;b4-H2O;b5;b5-H2O;b6;b6-H2O	24	-0.4675	EndoSUMO1-01
gi159032064	NP_067365.2	sal-like protein 1 [Mus musculus]	Sall1	63	Sall1_K63	1		X;X;X;X;X;X;X;X;X;X;X;X;X;X;X;QTGG(K);X;X;X;QTGG(K);X;X;X;X;X;X;X;X;X;X;X	CCAEFFELSDLLLHKKSCTKNQLVLIVNESP			1	45.2798	0.0102634	45.28	8.1031	45.28	KSCTKNQLVLIVNE	14	2	2 QTGG(K)	_K(qt)SCTK(qt)NQLVLIVNE_	3	778.069	2331.19	y1;y2;y13;y1-H2O;y2-H2O;y2-NH3;y13-NH3;y13(2+);b12;b12-NH3;b13;b13-NH3	12	0.89372	EndoSUMO1-01
gi159032064	NP_067365.2	sal-like protein 1 [Mus musculus]	Sall1	67	Sall1_K67	1		X;X;X;X;X;X;X;X;X;X;X;QTGG(K);X;X;X;QTGG(K);X;X;X;X;X;X;X;X;X;X;X;X;X;X;X	FFELSDLLLHKKSCTKNQLVLIVNESPASPA			1	45.2798	0.0102634	45.28	8.1031	45.28	KSCTKNQLVLIVNE	14	2	2 QTGG(K)	_K(qt)SCTK(qt)NQLVLIVNE_	3	778.069	2331.19	y1;y2;y13;y1-H2O;y2-H2O;y2-NH3;y13-NH3;y13(2+);b12;b12-NH3;b13;b13-NH3	12	0.89372	EndoSUMO1-01
gi254750658	NP_001157020.1	cytohesin-3 isoform 2 [Mus musculus]	Cyth3	27	Cyth3_K27	1		X;X;X;X;X;X;X;X;X;X;X;X;X;X;X;QTGG(K);QTGG(K);X;X;Oxidation (M);X;X;X;X;X;X;X;X;X;X;X	ESKTTQRNKQIAMGRKKFNMDPKKGIQFLIE			1	45.0814	0.00698288	45.081	19.944	45.081	KKFNMDPK	8	2	Oxidation (M),2 QTGG(K)	_K(qt)K(qt)FNM(ox)DPK_	2	855.417	1708.82	y1;y3;y7;y3-H2O;y7-H2O;y7-NH3;b5;b5-NH3	8	3.3337	EndoSUMO1-12
gi254750658	NP_001157020.1	cytohesin-3 isoform 2 [Mus musculus]	Cyth3	28	Cyth3_K28	1		X;X;X;X;X;X;X;X;X;X;X;X;X;X;QTGG(K);QTGG(K);X;X;Oxidation (M);X;X;X;X;X;X;X;X;X;X;X;X	SKTTQRNKQIAMGRKKFNMDPKKGIQFLIEN			1	45.0814	0.00698288	45.081	19.944	45.081	KKFNMDPK	8	2	Oxidation (M),2 QTGG(K)	_K(qt)K(qt)FNM(ox)DPK_	2	855.417	1708.82	y1;y3;y7;y3-H2O;y7-H2O;y7-NH3;b5;b5-NH3	8	3.3337	EndoSUMO1-12
gi20070404	NP_613058.1	U4/U6.U5 tri-snRNP-associated protein 2 [Mus musculus]	Usp39	72	Usp39_K72	1		X;X;X;X;X;X;X;X;X;X;X;X;X;X;X;QTGG(K);X;X;X;X;X;X;X;X;X;X;X;X;X;X;X	AAREVPAPALPVVRVKREREADEDSEPEREV	+		1	58.0983	0.00133284	58.098	46.984	58.098	VPAPALPVVRVKRE	14	1	QTGG(K)	_VPAPALPVVRVK(qt)RE_	3	625.371	1873.09	y1;y8;y10;y11;y12;y13;y1-H2O;y8-NH3;y10-NH3;y11-H2O;y11-NH3;y12-H2O;y9(2+);a2;b2;b3	16	1.2245	EndoSUMO1-01
gi27370084	NP_766329.1	uncharacterized protein LOC233103 [Mus musculus]	4931406P16Rik	625	4931406P16Rik_K625	1		X;X;X;X;X;X;X;X;X;X;X;X;X;X;X;QTGG(K);X;Oxidation (M);X;X;X;X;X;X;X;X;X;X;X;X;X	ERRENFLHGDDGKDEKGMNLPTDQEMQEVID		+	1	51.4453	0.003854	51.445	15.904	51.445	KGMNLPTDQE	10	1	Oxidation (M),QTGG(K)	_K(qt)GM(ox)NLPTDQE_	2	746.341	1490.67	y1;y2;y1-H2O;y2-H2O;y2-NH3;y8(2+);b7;b7-NH3;b8;b9	10	-1.0393	EndoSUMO1-04
gi313482803	NP_001186212.1	large neutral amino acids transporter small subunit 4 [Mus musculus]	Slc43a2	410	Slc43a2_K410	1		X;X;X;X;X;X;X;X;X;X;X;X;X;X;X;QTGG(K);X;QTGG(K);X;X;X;X;X;X;X;X;X;X;X;X;X	TSEEPEEKEGTQGEKKQKRDRQIQKVTNAMR		+	0.971494	15.1957	0.00312547	48.284	19.185	48.284	KKQKRDRQIQK	11	3	2 QTGG(K)	_KK(qt)QK(qt)RDRQIQK_	3	714.733	2141.18	y1;y2;y10;y1-NH3;y2-NH3;y10-H2O;y10(2+);b9;b9-NH3;b10;b10-NH3	11	1.3199	EndoSUMO1-01
gi313482803	NP_001186212.1	large neutral amino acids transporter small subunit 4 [Mus musculus]	Slc43a2	412	Slc43a2_K412	1		X;X;X;X;X;X;X;X;X;X;X;X;X;QTGG(K);X;QTGG(K);X;X;X;X;X;X;X;X;X;X;X;X;X;X;X	EEPEEKEGTQGEKKQKRDRQIQKVTNAMRAF			0.971494	15.1957	0.00312547	48.284	19.185	48.284	KKQKRDRQIQK	11	3	2 QTGG(K)	_KK(qt)QK(qt)RDRQIQK_	3	714.733	2141.18	y1;y2;y10;y1-NH3;y2-NH3;y10-H2O;y10(2+);b9;b9-NH3;b10;b10-NH3	11	1.3199	EndoSUMO1-01
gi36031035	NP_031816.2	structural maintenance of chromosomes protein 3 [Mus musculus]	Smc3	180	Smc3_K180	1		X;X;X;X;X;X;X;X;X;X;X;X;X;X;X;QTGG(K);X;X;X;X;X;X;X;X;X;X;X;X;X;X;X	TRVYDERKEESISLMKETEGKREKINELLKY			1	88.0288	0.0117002	88.029	9.4133	88.029	SISLMKE	7	1	QTGG(K)	_SISLMK(qt)E_	2	575.792	1149.57	y1;y2;y4;y5;y1-H2O;y2-H2O;y2-NH3;y5-H2O;y5-NH3;a2;b2;b2-H2O;b3;b3-H2O	14	-0.25442	EndoSUMO1-01
gi10946856	NP_067439.1	receptor-type tyrosine-protein phosphatase T precursor [Mus musculus]	Ptprt	386	Ptprt_K386	1		X;X;X;X;X;X;X;X;X;X;X;X;X;X;X;QTGG(K);X;X;X;X;X;X;X;X;X;X;X;X;X;X;X	EGGTGPPGPPLTTRTKCADPVHGPQNVEIVD			1	44.4259	0.00324354	44.426	19.926	44.426	TKCADPVHGPQNVE	14	1	QTGG(K)	_TK(qt)CADPVHGPQNVE_	3	613.288	1836.84	y1;y7;y8;y9;y1-H2O;y7-H2O;y7-NH3;y8-NH3;y9-H2O;y9-NH3;y7(2+);y12(2+);b7;b7-H2O;b11(2+)	15	2.889	EndoSUMO1-45_2-2
gi110347489	NP_033778.2	A-kinase anchor protein 1, mitochondrial [Mus musculus]	Akap1	135	Akap1_K135	1		X;X;X;X;X;X;X;X;X;X;X;X;Oxidation (M);X;X;QTGG(K);X;X;X;X;X;X;X;X;X;X;X;X;X;X;X	CRDEIAKVELSLMGDKAKSIPLGCPLLPKDA			1	56.9157	0.0226954	56.916	6.1297	56.916	LSLMGDKAK	9	1	Oxidation (M),QTGG(K)	_LSLM(ox)GDK(qt)AK_	2	661.343	1320.67	y1;y6;y7;y1-NH3;y6-NH3;y7-NH3;y7(2+);a2;b2;b3;b7;b8	12	-1.1638	EndoSUMO1-45_1-3
gi110625928	NP_683742.2	serine protease 44 precursor [Mus musculus]	Prss44	261	Prss44_K261	1		X;X;X;X;X;X;X;X;X;X;X;X;X;X;X;QTGG(K);NEM(C);X;X;X;X;X;X;X;X;X;X;X;X;X;X	SRILQEIELNIIRHEKCNQILKDIMGNIFTL			1	43.0002	0.0176272	43	18.106	43	KCNQILK	7	1	QTGG(K),NEM(C)	_K(qt)C(ne)NQILK_	4	329.426	1313.68	y1;y2;y3;y4;y1-NH3;y4-NH3	6	-3.0879	EndoSUMO1-45_1-1
gi112420990	NP_032917.2	pinin [Mus musculus]	Pnn	537	Pnn_K537	1	Y	X;X;X;X;X;X;X;X;X;X;X;X;X;X;X;QTGG(K);X;X;X;X;X;X;X;X;X;X;X;X;X;X;X	PPQVIQEQGNLLPERKDFPLESIKLPEVSVE		+	1	87.149	0.0183455	87.149	66.524	87.149	KDFPLESIK	9	2	QTGG(K)	_K(qt)DFPLESIK_	3	473.921	1418.74	y1;y2;y3;y4;y5;y6;y7;y1-NH3;y4-H2O;y6-H2O;y6(2+);b2;b2-H2O;b3;b3-NH3	15	-0.19173	EndoSUMO1-45_1-1
gi112421060	NP_033126.2	repetin [Mus musculus]	Rptn	718	Rptn_K718	1		X;X;X;X;X;X;X;X;X;X;X;X;X;X;X;QTGG(K);X;X;X;X;X;X;X;X;X;X;X;X;X;X;X	QGQKGRQDLSSHQGQKGRQDQSPHLGQKGRH			1	42.0307	0.0118077	42.031	34.901	42.031	QDLSSHQGQKGR	12	1	QTGG(K)	_QDLSSHQGQK(qt)GR_	3	561.943	1682.81	y4;y5;y6;y7(2+);b5;b6;b7;b8;b6(2+)	9	3.0511	EndoSUMO1-32
gi114205431	NP_056566.2	ATP-binding cassette sub-family E member 1 [Mus musculus]	Abce1	63	Abce1_K63	1		X;X;X;X;X;X;X;NEM(C);X;X;NEM(C);X;X;Carbamidomethyl (C);X;QTGG(K);X;X;X;X;X;X;X;X;X;X;X;X;X;X;X	AWISETLCIGCGICIKKCPFGALSIVNLPSN			1	40.7274	0.00403537	40.727	21.628	40.727	TLCIGCGICIKK	12	1	Carbamidomethyl (C),QTGG(K),2 NEM(C)	_TLC(ne)IGC(ne)GIC(ca)IK(qt)K_	2	951.468	1900.92	y1;y10;y1-NH3;y10-NH3;y6(2+);a2;b2;b2-H2O;b10;b10-H2O	10	0.17482	EndoSUMO1-41
gi118403328	NP_573457.3	sex comb on midleg-like protein 2 [Mus musculus]	Scml2	362	Scml2_K362	1		X;X;X;X;X;X;X;X;X;X;X;X;X;X;X;QTGG(K);X;X;X;X;X;X;X;X;X;X;X;X;X;X;X	GRDVQVAPAEKKRKGKTVTTPWTEDPRLFAD			1	45.2798	0.0216988	45.28	34.472	45.28	GKTVTTPWTEDPR	13	2	QTGG(K)	_GK(qt)TVTTPWTEDPR_	3	610.971	1829.89	y1;y2;y5;y6;y7;y8;y9;y1-NH3;y2-NH3;b2;b2-NH3	11	0.57348	EndoSUMO1-45_1-1
gi124001570	NP_001074217.1	general transcription factor II-I isoform 4 [Mus musculus]	Gtf2i	951	Gtf2i_K951	1	Y	X;X;X;X;X;X;X;X;X;X;X;X;X;X;X;QTGG(K);X;X;X;X;X;X;X;X;X;X;X;X;X;X;X	PVTEEIKETDGSSQIKQEPDPTW________	+		1	50.1018	0.0310228	50.102	44.139	50.102	ETDGSSQIKQEPDPTW	16	3	QTGG(K)	_ETDGSSQIK(qt)QEPDPTW_	2	1080.99	2159.96	y1;y2;y3;y4;y5;y6;y3-H2O;y5-H2O;b4;b4-H2O;b7;b7-H2O;b8;b8-H2O	14	-0.6497	EndoSUMO1-45_2-2
gi124286852	NP_001074403.1	monocarboxylate transporter 6 [Mus musculus]	Slc16a5	299	Slc16a5_K299	1		X;X;X;X;X;X;X;X;X;X;X;X;X;X;X;QTGG(K);X;X;X;X;X;X;X;X;X;X;X;X;X;X;X	NIFLRPMAGLLLAGRKSLAAYRKYLFAVAIL			1	64.7764	0.00992681	64.776	24.673	64.776	KSLAAYR	7	1	QTGG(K)	_K(qt)SLAAYR_	1	1151.62	1150.61	y5;a2;b2;b2-H2O;b3;b3-H2O;b4;b4-H2O	8	-2.397	EndoSUMO1-34
gi124486765	NP_001074790.1	sister chromatid cohesion protein PDS5 homolog A [Mus musculus]	Pds5a	1250	Pds5a_K1250	1		X;X;X;X;X;X;X;X;X;X;X;X;X;X;X;QTGG(K);X;X;X;QTGG(K);X;X;X;X;X;X;X;X;X;X;X	GKKRIVTAAGAENIQKPDEKVDESGPPAPSK			1	42.8024	0.037741	42.802	9.0579	42.802	NIQKPDEKVDE	11	3	2 QTGG(K)	_NIQK(qt)PDEK(qt)VDE_	2	1000.98	1999.94	y1;y2;y3;y2-H2O;y6(2+);b8;b8-H2O;b9;b9-H2O;b10;b10-H2O	11	-1.9064	EndoSUMO1-30
gi124486765	NP_001074790.1	sister chromatid cohesion protein PDS5 homolog A [Mus musculus]	Pds5a	1254	Pds5a_K1254	1		X;X;X;X;X;X;X;X;X;X;X;QTGG(K);X;X;X;QTGG(K);X;X;X;X;X;X;X;X;X;X;X;X;X;X;X	IVTAAGAENIQKPDEKVDESGPPAPSKPRRG		+	1	42.8024	0.037741	42.802	9.0579	42.802	NIQKPDEKVDE	11	3	2 QTGG(K)	_NIQK(qt)PDEK(qt)VDE_	2	1000.98	1999.94	y1;y2;y3;y2-H2O;y6(2+);b8;b8-H2O;b9;b9-H2O;b10;b10-H2O	11	-1.9064	EndoSUMO1-30
gi77736537	NP_958927.2	mitogen-activated protein kinase kinase kinase kinase 5 [Mus musculus]	Map4k5	658	Map4k5_K658	1		X;X;X;X;X;X;X;X;X;X;X;X;X;Oxidation (M);X;QTGG(K);X;X;X;X;X;X;X;X;X;X;X;X;X;X;X	LQSGIVLLQWYEPMQKFMLIKHFDFPLPSPL			1	51.0662	0.0371717	51.066	9.4139	51.066	PMQKFMLIK	9	1	Oxidation (M),QTGG(K)	_PM(ox)QK(qt)FMLIK_	2	747.894	1493.77	y1;y2;y3;y1-NH3;b5;b6;b7;b7-NH3;b8	9	1.4417	EndoSUMO1-32
gi124487364	NP_001074566.1	glutamate receptor ionotropic, kainate 3 precursor [Mus musculus]	Grik3	796	Grik3_K796	1		X;X;X;X;X;X;X;X;X;X;X;X;X;X;Oxidation (M);QTGG(K);X;X;X;X;X;X;X;X;X;X;X;X;X;X;X	IAILQLQEEDKLHIMKEKWWRGSGCPEEENK			1	44.973	0.0417505	44.973	26.638	44.973	LHIMKEK	7	2	Oxidation (M),QTGG(K)	_LHIM(ox)K(qt)EK_	3	419.892	1256.65	y1;y2;y1-NH3;y2-H2O;a2;b2;b3	7	-2.6701	EndoSUMO1-45_1-2
gi132626693	NP_001010833.2	mediator of DNA damage checkpoint protein 1 [Mus musculus]	Mdc1	1157	Mdc1_K1157	1		X;X;X;X;X;X;X;X;X;X;X;X;X;X;X;QTGG(K);X;X;X;X;X;X;X;X;X;X;X;X;X;X;X	PELQPPTSIEQPVIPKPTSRVTRGRPRKSSV			1	43.2084	0.00862516	43.208	23.55	43.208	LQPPTSIEQPVIPKPTSR	18	2	QTGG(K)	_LQPPTSIEQPVIPK(qt)PTSR_	3	777.76	2330.26	y1;y2;y4;y5;y6;y7;y9;y10;y6-H2O;y6-NH3;y9-NH3;y6(2+);y16(2+);b2;b2-NH3;b9	16	-1.8328	EndoSUMO1-45_3-3
gi133930784	NP_001013389.2	E3 ubiquitin-protein ligase DTX3L [Mus musculus]	Dtx3l	220	Dtx3l_K220	1		X;X;X;X;X;X;X;X;X;X;X;X;X;X;X;QTGG(K);NEM(C);X;X;X;X;X;X;X;X;X;X;X;X;X;X	LLEREQKRKGSEQKRKCAPQKHTPPDVEREP			0.920678	10.6471	0.0167839	49.423	23.378	49.423	QKRKCAPQK	9	3	QTGG(K),NEM(C)	_QKRK(qt)C(ne)APQK_	2	777.912	1553.81	y1;y2;y8;y2-NH3;b2;b2-NH3;b7;b8;b8-NH3;b7(2+)	10	-1.3787	EndoSUMO1-45_3-1
gi145279206	NP_035213.2	phosphatidylinositol 4-phosphate 3-kinase C2 domain-containing subunit alpha [Mus musculus]	Pik3c2a	296	Pik3c2a_K296	1		X;X;X;X;X;X;X;X;X;X;X;X;X;X;X;QTGG(K);X;X;X;X;X;X;X;X;X;X;X;X;X;X;X	PKVDYVEVLEHEEEKKDPVLLAEDPWDAVLL		+	1	52.7161	0.0396421	52.716	37.568	52.716	KDPVLLAE	8	1	QTGG(K)	_K(qt)DPVLLAE_	2	614.333	1226.65	y1;y2;y1-H2O;y2-H2O;y7(2+);b4;b4-H2O;b4-NH3;b5;b5-H2O;b5-NH3;b6	12	-0.33	EndoSUMO1-40
gi147899958	NP_766318.2	coiled-coil domain-containing protein 174 [Mus musculus]	Ccdc174	121	Ccdc174_K121	1		X;X;X;X;X;X;X;X;X;X;X;X;X;X;X;QTGG(K);X;QTGG(K);X;Oxidation (M);X;X;X;X;X;X;X;X;X;X;X	VEDMYLVDFTQKIIDKRKEMEVLGATRESQI			1	42.5986	0.0122767	42.599	21.761	42.599	IIDKRKEME	9	4	Oxidation (M),2 QTGG(K)	_IIDK(qt)RK(qt)EM(ox)E_	2	932.465	1862.92	y6;y6-NH3;y6(2+);a2;b2;b8;b8-H2O	7	-0.69697	EndoSUMO1-34
gi147899958	NP_766318.2	coiled-coil domain-containing protein 174 [Mus musculus]	Ccdc174	123	Ccdc174_K123	1		X;X;X;X;X;X;X;X;X;X;X;X;X;QTGG(K);X;QTGG(K);X;Oxidation (M);X;X;X;X;X;X;X;X;X;X;X;X;X	DMYLVDFTQKIIDKRKEMEVLGATRESQIEE			1	42.5986	0.0122767	42.599	21.761	42.599	IIDKRKEME	9	4	Oxidation (M),2 QTGG(K)	_IIDK(qt)RK(qt)EM(ox)E_	2	932.465	1862.92	y6;y6-NH3;y6(2+);a2;b2;b8;b8-H2O	7	-0.69697	EndoSUMO1-34
gi148839318	NP_083163.3	structural maintenance of chromosomes flexible hinge domain-containing protein 1 [Mus musculus]	Smchd1	1977	Smchd1_K1977	1		X;X;X;X;X;X;X;X;X;X;X;NEM(C);X;X;X;QTGG(K);X;X;X;X;X;Carbamidomethyl (C);NEM(C);X;X;X;X;X;X;X;X;X	MTPVRRCNESLCHSPKIEVTECPIPTKRMRR	+		1	43.0829	0.00937595	43.083	21.09	43.083	SLCHSPKIE	9	1	QTGG(K),NEM(C)	_SLC(ne)HSPK(qt)IE_	3	494.573	1480.7	y1;y2;y1-H2O;a2;b2;b4;b5;b6	8	0.86602	EndoSUMO1-38-1
gi157151706	NP_001095042.1	vomeronasal 2, receptor 82 precursor [Mus musculus]	Vmn2r82	338	Vmn2r82_K338	1		X;X;X;X;X;X;X;X;X;X;X;X;X;X;X;QTGG(K);QTGG(K);X;X;X;X;X;X;X;X;X;X;X;X;X;X	GALIFSPHYEEIAGFKKFMQEATPIKYPEDI			1	44.9804	0.011938	44.98	16.168	44.98	IAGFKKFMQE	10	2	2 QTGG(K)	_IAGFK(qt)K(qt)FMQE_	2	942.967	1883.92	y2;y6;y2-H2O;y2-NH3;y6-H2O;y6-NH3;y6(2+);b3;b8;b8(2+)	10	3.7612	EndoSUMO1-34
gi157151706	NP_001095042.1	vomeronasal 2, receptor 82 precursor [Mus musculus]	Vmn2r82	339	Vmn2r82_K339	1		X;X;X;X;X;X;X;X;X;X;X;X;X;X;QTGG(K);QTGG(K);X;X;X;X;X;X;X;X;X;X;X;X;X;X;X	ALIFSPHYEEIAGFKKFMQEATPIKYPEDIF			1	44.9804	0.011938	44.98	16.168	44.98	IAGFKKFMQE	10	2	2 QTGG(K)	_IAGFK(qt)K(qt)FMQE_	2	942.967	1883.92	y2;y6;y2-H2O;y2-NH3;y6-H2O;y6-NH3;y6(2+);b3;b8;b8(2+)	10	3.7612	EndoSUMO1-34
gi160333148	NP_598990.2	vomeronasal 1 receptor, E10 [Mus musculus]	Vmn1r67	117	Vmn1r67_K117	1		X;X;X;X;X;X;X;X;X;X;X;X;X;NEM(C);X;QTGG(K);X;X;X;X;X;X;X;X;X;X;X;X;X;X;X	SVFQAITISHRKSCFKDQKVNAAKYIGCCIF			1	40.5726	0.0259464	40.573	21.213	40.573	SCFKDQK	7	1	QTGG(K),NEM(C)	_SC(ne)FK(qt)DQK_	2	662.304	1322.59	y1;y4;y5;y1-NH3;y4-NH3;y5-NH3;a2;b2	8	0.15144	EndoSUMO1-31
gi68131547	NP_075911.2	histone H2B type 1-C/E/G [Mus musculus]	Hist1h2bc	6	Hist1h2bc_K6	1	Y	X;X;X;X;X;X;X;X;X;X;X;X;X;X;X;QTGG(K);X;X;X;X;X;X;X;X;X;X;X;X;X;X;X	__________MPEPAKSAPAPKKGSKKAVTK			1	56.4044	0.0242706	56.404	50.1	56.404	PEPAKSAPAPK	11	2	QTGG(K)	_PEPAK(qt)SAPAPK_	2	718.381	1434.75	y1;y2;y4;y5;y6;y9;y9-H2O;y9-NH3;a2;b2	10	0.68449	EndoSUMO1-44
gi162417977	NP_001104790.1	isocitrate dehydrogenase [NADP] cytoplasmic [Mus musculus]	Idh1	159	Idh1_K159	1		X;X;X;X;X;X;X;X;X;X;X;X;X;X;X;QTGG(K);X;X;X;X;X;X;X;X;X;X;X;X;X;X;X	FVVPGPGKVEITYTPKDGTQKVTYMVHDFEE			1	73.4995	0.0022135	73.499	33.231	73.499	ITYTPKDGTQK	11	1	QTGG(K)	_ITYTPK(qt)DGTQK_	2	797.907	1593.8	y1;y2;y7;y9;y1-NH3;y2-NH3;y9-H2O;y9-NH3;y8(2+);a2;b2;b9;b10;b9(2+)	14	-3.2841	EndoSUMO1-34
gi31980859	NP_059098.2	rho guanine nucleotide exchange factor 7 isoform c [Mus musculus]	Arhgef7	612	Arhgef7_K612	1		X;X;X;X;X;X;X;X;X;X;X;X;X;X;Oxidation (M);QTGG(K);QTGG(K);X;X;X;X;X;X;X;X;X;X;X;X;X;X	LKDEVQELRQDNKKMKKSLEEEQRARKDLEK			1	46.4258	0.040865	46.426	11.131	46.426	MKKSLEEE	8	4	Oxidation (M),2 QTGG(K)	_M(ox)K(qt)K(qt)SLEEE_	2	848.396	1694.78	y1;y2;y6;y1-H2O;y2-H2O;y6-H2O;y6-NH3;b2	8	0.45193	EndoSUMO1-34
gi31980859	NP_059098.2	rho guanine nucleotide exchange factor 7 isoform c [Mus musculus]	Arhgef7	613	Arhgef7_K613	1		X;X;X;X;X;X;X;X;X;X;X;X;X;Oxidation (M);QTGG(K);QTGG(K);X;X;X;X;X;X;X;X;X;X;X;X;X;X;X	KDEVQELRQDNKKMKKSLEEEQRARKDLEKL			1	46.4258	0.040865	46.426	11.131	46.426	MKKSLEEE	8	4	Oxidation (M),2 QTGG(K)	_M(ox)K(qt)K(qt)SLEEE_	2	848.396	1694.78	y1;y2;y6;y1-H2O;y2-H2O;y6-H2O;y6-NH3;b2	8	0.45193	EndoSUMO1-34
gi167466274	NP_598832.3	ankyrin repeat domain-containing protein 32 [Mus musculus]	Ankrd32	402	Ankrd32_K402	1		X;X;X;X;X;X;X;X;X;X;X;X;X;X;X;QTGG(K);X;X;X;X;X;X;X;X;X;X;X;X;X;X;X	NCIRVDKQPVYNVEVKNSEFPRGILNLIENL		+	1	41.4482	0.0305655	41.448	25.294	41.448	VKNSEFPR	8	2	QTGG(K)	_VK(qt)NSEFPR_	3	440.562	1318.66	y1;y2;y3;y4;y5;y6;y1-NH3;y2-NH3;y6-NH3	9	-0.92675	EndoSUMO1-45_3-1
gi170295840	NP_035718.2	transcription intermediary factor 1-beta [Mus musculus]	Trim28	750	Trim28_K750	1	Y	X;X;X;X;X;X;X;X;X;X;X;X;X;X;X;QTGG(K);X;X;X;X;X;X;X;X;X;X;X;X;X;X;X	GGTLDLTLIRARLQEKLSPPYSSPQEFAQDV			1	46.3521	0.00964408	46.352	31.208	46.352	KLSPPYSSPQE	11	1	QTGG(K)	_K(qt)LSPPYSSPQE_	2	788.386	1574.76	y3;y4;y8;y3-NH3;y4-H2O;b3;b3-H2O;b3-NH3;b8	9	-1.3101	EndoSUMO1-44
gi189181674	NP_666221.1	alsin isoform 2 [Mus musculus]	Als2	492	Als2_K492	1		X;X;X;X;X;X;X;X;X;X;X;X;X;X;X;QTGG(K);X;X;X;X;X;X;X;X;X;X;X;X;X;X;X	SLPGLLSQVSPRLLRKAARVKTRTVVLTPTY			1	52.6831	0.0296952	52.683	14.38	52.683	LLRKAAR	7	2	QTGG(K)	_LLRK(qt)AAR_	3	390.907	1169.7	y1;y4;y5;y6;y1-NH3;y4-NH3;y5-NH3;y6-NH3;a2;b2;b3	11	3.1263	EndoSUMO1-40
gi19111164	NP_579932.1	small ubiquitin-related modifier 2 precursor [Mus musculus]	Sumo2	7	Sumo2_K7	1	Y	X;X;X;X;X;X;X;X;X;X;X;X;X;X;X;QTGG(K);X;X;X;X;X;X;X;X;X;X;X;X;X;X;X	_________MADEKPKEGVKTENNDHINLKV			0.995424	23.3751	0.00479045	45.368	27.232	45.368	ADEKPKEGVK	10	4	Acetyl (Protein N-term),QTGG(K)	_(ac)ADEKPK(qt)EGVK_	2	743.381	1484.75	y1;y3;y6;y1-NH3;y6-H2O;y6-NH3;b2;b3	8	-0.49403	EndoSUMO1-43-2
gi71143152	NP_796343.2	myosin-8 [Mus musculus]	Myh8	1540	Myh8_K1540	1		X;X;X;X;X;X;X;X;X;X;X;X;X;X;X;QTGG(K);Carbamidomethyl (C);X;X;X;X;X;X;X;X;X;X;X;X;X;X	HIHELEKIKKQVEQEKCEIQAALEEAEASLE	+		0.999918	40.8819	0.0194952	40.882	29.782	40.882	KQVEQEKCE	9	4	Carbamidomethyl (C),QTGG(K)	_KQVEQEK(qt)C(ca)E_	2	760.854	1519.69	b4;b4-H2O;b4-NH3;b5;b5-H2O;b5-NH3;b6;b6-H2O;b6-NH3	9	-3.8158	EndoSUMO1-32
gi58372148	NP_001011535.1	olfactory receptor 1182 [Mus musculus]	Olfr1182	126	Olfr1182_K126	1		X;X;X;X;X;X;X;X;X;X;X;X;X;X;NEM(C);QTGG(K);X;X;X;X;Oxidation (M);X;X;Oxidation (M);X;X;X;X;X;X;X	LILTVMAFDRCVAICKPLHYMVIMSRNRCHV			1	42.3169	0.000198376	42.317	23.02	42.317	CVAICKPLHYMVIMSR	16	1	2 Oxidation (M),QTGG(K),NEM(C)	_CVAIC(ne)K(qt)PLHYM(ox)VIM(ox)SR_	3	788.716	2363.13	y1;y12;y14;y1-NH3;y12-NH3;y14-NH3;y13(2+);a2;b2;b3;b4	11	2.1038	EndoSUMO1-45_3-3
gi254553372	NP_742012.2	isoleucine--tRNA ligase, cytoplasmic [Mus musculus]	Iars	24	Iars_K24	1		X;X;X;X;X;X;X;X;X;X;X;X;X;X;X;QTGG(K);X;X;NEM(C);X;X;X;X;X;X;X;X;X;X;X;X	ISFPAEEEKILEFWSKHNCFQECLKQSKLRP			1	42.1905	0.0166751	42.19	11.798	42.19	FWSKHNCFQE	10	1	QTGG(K),NEM(C)	_FWSK(qt)HNC(ne)FQE_	2	897.389	1792.76	y1;y2;y1-H2O;y2-H2O;y2-NH3;y7(2+);b8;b8-H2O;b8-NH3	9	-1.1071	EndoSUMO1-33
gi256000814	NP_083683.1	uncharacterized protein LOC75729 [Mus musculus]	Fam227a	365	Fam227a_K365	1		X;X;X;X;X;X;X;X;X;X;X;X;X;X;X;QTGG(K);X;X;X;X;X;X;X;X;X;X;X;X;X;X;X	KASHSKVMKEKELSNKTTEESYRCRGMKDQN			1	60.9719	0.0171195	60.972	14.546	60.972	LSNKTTEE	8	2	QTGG(K)	_LSNK(qt)TTEE_	2	632.804	1263.59	y1;y2;y3;y1-H2O;y2-H2O;y3-H2O;a2;b2;b2-H2O;b5;b5-H2O	11	3.6583	EndoSUMO1-47
gi256542283	NP_082963.1	coiled-coil domain-containing protein 175 [Mus musculus]	Ccdc175	251	Ccdc175_K251	1		X;X;X;X;X;X;X;X;X;X;X;X;NEM(C);X;X;QTGG(K);X;X;X;X;X;X;X;X;X;X;X;X;X;X;X	YLAIRIKETKQSCDDKRKETYYKKKELTRLQ		+	0.948736	12.6733	0.0386678	40.882	21.782	40.882	QSCDDKRKE	9	3	QTGG(K),NEM(C)	_QSC(ne)DDK(qt)RKE_	2	788.855	1575.69	y2;y7;y2-H2O;y7-H2O;y7-NH3;a2;b2;b2-H2O;b2-NH3	9	-2.8352	EndoSUMO1-41
gi256773180	NP_001028344.2	Rab11-family interacting protein 2 isoform 1 [Mus musculus]	Rab11fip2	269	Rab11fip2_K269	1		X;X;X;X;X;X;X;X;X;X;X;X;X;X;X;QTGG(K);X;X;X;X;X;X;X;X;X;X;X;X;X;X;X	RQIDSFGVVPESGSLKSPHRRTLSFDTSKLN			1	51.4954	0.0013294	51.495	31.583	51.495	QIDSFGVVPESGSLKSPHR	19	2	QTGG(K)	_QIDSFGVVPESGSLK(qt)SPHR_	2	1192.1	2382.19	y5;y6;y14;y5-NH3;y14-H2O;y11(2+);y13(2+);b9;b9-H2O;b13;b13-H2O;b13-NH3;b14;b14-H2O;b9(2+)	15	-0.1957	EndoSUMO1-45_3-1
gi257467641	NP_001158135.1	suppressor of glucose by autophagy [Mus musculus]	9830001H06Rik	1156	9830001H06Rik_K1156	1		X;X;X;X;X;X;X;X;X;X;X;X;X;X;X;QTGG(K);X;X;X;X;X;X;X;X;X;X;X;X;X;X;X	DKEGVSEAELGGTGLKRTKSVSSMSEFESLL			1	48.5612	0.0383065	48.561	20.455	48.561	LGGTGLKR	8	1	QTGG(K)	_LGGTGLK(qt)R_	3	382.219	1143.64	y1;y4;y6;y7;y1-NH3;y4-NH3;y7-H2O;a2;b2	9	0.5824	EndoSUMO1-41
gi262050553	NP_001159926.1	plastin-3 [Mus musculus]	Pls3	68	Pls3_K68	1		X;X;X;X;X;X;X;X;X;X;X;X;X;X;X;QTGG(K);X;X;QTGG(K);X;X;X;X;X;X;X;X;X;X;X;X	VREIIQKLMVDGDRNKDGKISFNEFVYIFQE			1	43.7698	0.0160955	43.77	15.624	43.77	NKDGKISFNE	10	2	2 QTGG(K)	_NK(qt)DGK(qt)ISFNE_	2	919.437	1836.86	y1;y2;y3;y1-H2O;y2-H2O;y2-NH3;y3-NH3;b7;b8;b7(2+)	10	-4.4779	EndoSUMO1-45_2-2
gi262050553	NP_001159926.1	plastin-3 [Mus musculus]	Pls3	71	Pls3_K71	1		X;X;X;X;X;X;X;X;X;X;X;X;QTGG(K);X;X;QTGG(K);X;X;X;X;X;X;X;X;X;X;X;X;X;X;X	IIQKLMVDGDRNKDGKISFNEFVYIFQEVKS		+	1	43.7698	0.0160955	43.77	15.624	43.77	NKDGKISFNE	10	2	2 QTGG(K)	_NK(qt)DGK(qt)ISFNE_	2	919.437	1836.86	y1;y2;y3;y1-H2O;y2-H2O;y2-NH3;y3-NH3;b7;b8;b7(2+)	10	-4.4779	EndoSUMO1-45_2-2
gi262263301	NP_001160142.1	gem-associated protein 5 isoform 3 [Mus musculus]	Gemin5	265	Gemin5_K265	1		X;X;X;X;X;X;X;X;X;X;X;X;Oxidation (M);X;X;QTGG(K);X;X;X;X;X;X;X;X;X;X;X;X;X;X;X	IRIWSCSRGRGVMVLKLPFLKRRSGGVDPTV			1	49.3004	0.0219477	49.3	49.3	49.3	GVMVLKLPFLK	11	1	Oxidation (M),QTGG(K)	_GVM(ox)VLK(qt)LPFLK_	2	802.466	1602.92	y1;y2;y4;y5;y1-NH3;a2;b2;b6;b7;b7-NH3;b9	11	-0.19934	EndoSUMO1-32
gi267844908	NP_067360.2	E3 ubiquitin-protein ligase RAD18 isoform 2 [Mus musculus]	Rad18	115	Rad18_K115	1		X;X;X;X;X;X;X;X;X;X;X;X;X;X;X;QTGG(K);X;X;X;X;X;X;X;X;X;X;X;X;X;X;X	PPISPVSSTSKKVVVKVHNADAAQHPVKQAN			1	43.5923	0.0029199	43.592	39.73	43.592	VVVKVHNADAAQHPVK	16	1	QTGG(K)	_VVVK(qt)VHNADAAQHPVK_	3	685.708	2054.1	y1;y3;y4;y7;y8;y9;y10;y11;y12;y11(2+);a2;b2;b3	13	0.78761	EndoSUMO1-45_1-2
gi269973921	NP_663574.3	transmembrane protein 184C [Mus musculus]	Tmem184c	544	Tmem184c_K544	1		X;X;X;X;X;X;X;X;X;X;X;X;X;X;X;QTGG(K);X;X;X;QTGG(K);X;X;X;X;X;X;X;X;X;X;X	DTGKNVMINIPEEQQKLIDKRKDVMIDIPEQ			1	42.5986	0.0280485	42.599	24.159	42.599	EQQKLIDKR	9	3	2 QTGG(K)	_EQQK(qt)LIDK(qt)R_	2	922.485	1842.95	a2;b2;b2-H2O;b2-NH3;b3;b3-H2O;b3-NH3	7	-2.0705	EndoSUMO1-45_3-1
gi269973921	NP_663574.3	transmembrane protein 184C [Mus musculus]	Tmem184c	548	Tmem184c_K548	1		X;X;X;X;X;X;X;X;X;X;X;QTGG(K);X;X;X;QTGG(K);X;X;X;X;X;X;X;X;X;X;X;X;X;X;X	NVMINIPEEQQKLIDKRKDVMIDIPEQNAIP			1	42.5986	0.0280485	42.599	24.159	42.599	EQQKLIDKR	9	3	2 QTGG(K)	_EQQK(qt)LIDK(qt)R_	2	922.485	1842.95	a2;b2;b2-H2O;b2-NH3;b3;b3-H2O;b3-NH3	7	-2.0705	EndoSUMO1-45_3-1
gi30527367	NP_598884.2	protein SCAF8 [Mus musculus]	Scaf8	81	Scaf8_K81	1		X;X;X;X;X;X;X;X;X;X;X;X;X;X;X;QTGG(K);X;X;X;X;X;X;X;X;X;X;X;X;X;X;X	IDSIVRQSRHQFGQEKDVFAPRFSNNIISTF			1	46.8795	0.023551	46.88	7.2548	46.88	HQFGQEKDVFAPR	13	2	QTGG(K)	_HQFGQEK(qt)DVFAPR_	2	951.466	1900.92	y4;y6;b7;b8;b9;b9-NH3;b10;b10-NH3;b7(2+);b8(2+);b10(2+)	11	1.699	EndoSUMO1-40
gi9845265	NP_063936.1	ubiquitin-60S ribosomal protein L40 [Mus musculus]	Uba52	63	Uba52_K63	1		X;X;X;X;X;X;X;X;X;X;X;X;X;X;X;QTGG(K);X;X;X;X;X;X;X;X;X;X;X;X;X;X;X	KQLEDGRTLSDYNIQKESTLHLVLRLRGGAK;KQLEDGRTLSDYNIQKESTLHLVLRLRGGII			1	46.3342	0.019925	46.334	33.152	46.334	TLSDYNIQKE	10	1	QTGG(K)	_TLSDYNIQK(qt)E_	2	777.376	1552.74	y2;y3;y2-H2O;y2-NH3;y3-H2O;y3-NH3;a2;b2;b3;b6;b6-H2O;b6-NH3	12	0.38991	EndoSUMO1-45_3-1
gi6755742	NP_035682.1	treacle protein isoform 2 [Mus musculus]	Tcof1	521	Tcof1_K521	1	Y	X;X;X;X;X;X;X;X;X;X;X;X;X;X;X;QTGG(K);X;X;X;X;X;X;X;X;X;X;X;X;X;X;X	SLALPQKVRPVATQVKTDRGKGHSGSSEESS			1	47.7121	0.0237283	47.712	33.903	47.712	VRPVATQVKTDR	12	2	QTGG(K)	_VRPVATQVK(qt)TDR_	3	571.652	1711.93	y1;y2;y3;y1-NH3;b2;b2-NH3;b4;b5;b6;b6-H2O;b7;b8	12	-0.63696	EndoSUMO1-45_3-3
gi312433970	NP_001186070.1	zinc finger MYND domain-containing protein 11 isoform gamma [Mus musculus]	Zmynd11	125	Zmynd11_K125	1		X;X;X;X;X;X;X;X;X;X;X;X;X;X;X;QTGG(K);NEM(C);X;X;X;X;X;X;X;X;X;X;X;X;X;X	GEVLICDLCFRVYHSKCLSDEFRLRDSSSHW			1	48.9809	0.00957343	48.981	18.369	48.981	VYHSKCLSDE	10	1	QTGG(K),NEM(C)	_VYHSK(qt)C(ne)LSDE_	2	824.867	1647.72	y1;y2;y3;y4;y1-H2O;y2-H2O;b6;b7;b8;b8-H2O;b9	11	0.59792	EndoSUMO1-39
gi31560590	NP_034344.2	four and a half LIM domains 4 [Mus musculus]	Fhl4	5	Fhl4_K5	1		X;X;X;X;X;X;X;X;X;X;X;X;X;X;X;QTGG(K);NEM(C);X;X;X;X;X;X;X;X;X;X;X;X;X;X	___________MSEFKCHHCEESLQGKKYVQ		+	1	45.368	0.00357299	45.368	34.109	45.368	SEFKCHHCEE	10	3	Acetyl (Protein N-term),QTGG(K),NEM(C)	_(ac)SEFK(qt)C(ne)HHCEE_	2	879.846	1757.68	y1;y7;y1-H2O;y7-NH3;a2;b2;b2-H2O;b8;b8-H2O	9	-1.3862	EndoSUMO1-41
gi316659405	NP_001186882.1	prostate and testis expressed precursor [Mus musculus]	Gm17252	3	Gm17252_K3	1		X;X;X;X;X;X;X;X;X;X;X;X;X;X;X;QTGG(K);X;X;X;X;X;X;X;X;X;X;X;X;X;X;X	_____________MCKSQLLRCLIFLCYLKV			1	43.0002	0.0161678	43	26.073	43	CKSQLLR	7	1	Acetyl (Protein N-term),QTGG(K)	_(ac)CK(qt)SQLLR_	2	616.824	1231.63	y1;y5;y1-NH3;y5-H2O;y5-NH3;b2	6	-3.1286	EndoSUMO1-45_3-3
gi341823657	NP_001230061.1	tetraspanin-2 isoform 2 [Mus musculus]	Tspan2	168	Tspan2_K168	1		X;X;X;X;X;X;X;X;X;X;X;X;X;X;X;QTGG(K);X;Carbamidomethyl (C);X;X;X;X;X;X;X;X;X;X;X;X;X	SEQVQPTCPKELPGHKNCIDKIETVISAKLQ			1	54.066	0.00657412	54.066	17.685	54.066	LPGHKNCIDK	10	1	Carbamidomethyl (C),QTGG(K)	_LPGHK(qt)NC(ca)IDK_	2	762.883	1523.75	y1;y2;y3;y1-NH3;y2-H2O;y2-NH3;b7;b8;b9;b7(2+);b8(2+)	11	1.4151	EndoSUMO1-45_2-1
gi41152502	NP_083824.1	rab effector Noc2 [Mus musculus]	Rph3al	122	Rph3al_K122	1		X;X;X;X;X;X;X;X;X;X;X;X;X;NEM(C);X;QTGG(K);Carbamidomethyl (C);X;X;X;X;X;X;X;X;X;X;X;X;X;X	SSSVFCKDCRKKVCTKCGIEASPGQKRPLWL			1	51.3458	0.0105577	51.346	11.243	51.346	VCTKCGIE	8	1	Carbamidomethyl (C),QTGG(K),NEM(C)	_VC(ne)TK(qt)C(ca)GIE_	2	689.31	1376.61	y1;y2;y5;y1-H2O;b3;b6;b6-H2O;b7	8	1.9837	EndoSUMO1-34
gi45439304	NP_034544.1	huntingtin [Mus musculus]	Htt	6	Htt_K6	1		X;X;X;X;X;X;X;X;X;X;X;X;X;X;X;QTGG(K);X;Oxidation (M);X;X;X;X;X;X;X;X;X;X;X;X;X	__________MATLEKLMKAFESLKSFQQQQ			0.999853	39.8179	0.000543736	43.68	31.325	43.68	MATLEKLMKAFE	12	3	Acetyl (Protein N-term),Oxidation (M),QTGG(K)	_(ac)MATLEK(qt)LM(ox)KAFE_	2	906.947	1811.88	y5;y6;y5-NH3;y7(2+);b2;b3;b6;b6-H2O;b6-NH3;b7;b7-H2O	11	1.0551	EndoSUMO1-34
gi46560561	NP_666115.2	sentrin-specific protease 6 [Mus musculus]	Senp6	1030	Senp6_K1030	1		X;X;X;X;X;X;X;X;X;X;X;X;X;X;X;QTGG(K);X;X;X;X;X;X;X;X;X;X;X;X;X;X;X	EVEWEVKKGSKRSFSKDVMKGSNPKVPQQNN			0.999931	41.5835	0.0272254	43.897	24.255	43.897	SFSKDVMKGSNPK	13	2	QTGG(K)	_SFSK(qt)DVMKGSNPK_	2	884.438	1766.86	y1;y1-NH3;y9(2+);b5;b5-H2O;b5-NH3;b6;b6-H2O;b6-NH3;b6(2+)	10	0.76764	EndoSUMO1-39
gi46810282	NP_997566.1	phosphatidylinositol 4-phosphate 3-kinase C2 domain-containing subunit gamma isoform 1 [Mus musculus]	Pik3c2g	58	Pik3c2g_K58	1		X;X;X;X;X;X;X;X;X;X;X;X;X;X;X;QTGG(K);X;X;X;X;X;X;X;X;X;X;X;X;X;X;X	LVEEINNKTPLSESEKEEDTYFVPDAPNLGS	+		1	46.4619	0.0146209	46.462	40.168	46.462	TPLSESEKEE	10	4	QTGG(K)	_TPLSESEK(qt)EE_	2	746.344	1490.67	y1;a2;b2;b3;b3-H2O;b4;b4-H2O;b5;b5-H2O	9	1.2929	EndoSUMO1-31
gi485050421	NP_001103723.2	FYVE and coiled-coil domain-containing protein 1 [Mus musculus]	Fyco1	1301	Fyco1_K1301	1		X;X;X;X;X;X;X;X;X;X;X;X;Carbamidomethyl (C);X;X;QTGG(K);X;X;X;X;X;X;X;X;X;X;X;X;X;X;X	TEDVPMGQDAEICLLKSGELMIKLPLTVEEV			1	68.9149	0.0133752	68.915	6.9526	68.915	ICLLKSGE	8	1	Carbamidomethyl (C),QTGG(K)	_IC(ca)LLK(qt)SGE_	2	631.824	1261.63	y1;y4;y5;y1-H2O;y4-H2O;y4-NH3;y5-H2O;y5-NH3;a2;b2;b3	11	0.96915	EndoSUMO1-43-1
gi58037285	NP_082426.1	STAGA complex 65 subunit gamma [Mus musculus]	Supt7l	274	Supt7l_K274	1		X;X;X;X;X;X;X;X;X;X;X;X;X;X;X;QTGG(K);X;X;X;X;X;X;X;X;X;X;X;X;X;X;X	VNPEKATEDTKPVKIKEEPVSDITFPVSEEL	+		1	46.3177	0.0365288	46.318	31.125	46.318	IKEEPVSDITFPVSEE	16	4	QTGG(K)	_IK(qt)EEPVSDITFPVSEE_	2	1081.53	2161.04	y1;y3;y5;y6;y3-H2O;y5-H2O;b4;b4-NH3;b8;b11;b11-H2O;b8(2+)	12	-0.53702	EndoSUMO1-45_1-1
gi62243588	NP_001009573.2	protein unc-13 homolog D [Mus musculus]	Unc13d	798	Unc13d_K798	1		X;X;X;X;X;X;X;X;X;X;X;X;X;X;X;QTGG(K);X;NEM(C);X;X;X;X;X;X;X;X;X;X;X;X;X	LPEDAILPLMKFLEVKLCYMNTNLVQENFSS		+	1	40.3775	0.0207095	40.377	8.1235	40.377	VKLCYMNTNLVQE	13	1	QTGG(K),NEM(C)	_VK(qt)LC(ne)YMNTNLVQE_	2	1011.98	2021.95	y1;y3;y4;y1-H2O;y3-H2O;y3-NH3;b9;b9-H2O;b9-NH3;b10;b9(2+)	11	2.9893	EndoSUMO1-39
gi62243808	NP_081569.1	protein dopey-2 isoform 1 [Mus musculus]	Dopey2	217	Dopey2_K217	1		X;X;X;X;X;X;X;X;X;X;X;X;X;X;X;QTGG(K);X;Oxidation (M);X;X;X;X;X;X;X;X;X;X;X;X;X	FVVNHISRDSPGKEQKCMLGTDYQLTVRSLC		+	1	50.8967	0.00013778	50.897	28.462	50.897	EQKCMLGTDYQLTVR	15	2	Oxidation (M),QTGG(K)	_EQK(qt)CM(ox)LGTDYQLTVR_	6	358.175	2143	y1;y2;y3;y4;y5;y1-NH3;y2-NH3;y3-NH3;y4-H2O;y4-NH3;y5-H2O;y5-NH3	12	0.24503	EndoSUMO1-45_3-3
gi83627711	NP_080921.2	IQ domain-containing protein F3 [Mus musculus]	Iqcf3	189	Iqcf3_K189	1		X;X;X;X;X;X;X;X;X;X;X;X;X;X;X;QTGG(K);X;X;X;QTGG(K);X;X;X;X;X;X;X;X;X;X;X	KLHEVMRYRLRNLNLKSISKRKQPNQSSFL_			1	53.7564	0.00550249	53.756	19.007	53.756	NLNLKSISKR	10	2	2 QTGG(K)	_NLNLK(qt)SISK(qt)R_	2	930.008	1858	y1;y6;y8;y6-NH3;y8-NH3;a2;b2;b2-NH3;b4;b4-NH3	10	-3.4234	EndoSUMO1-45_3-1
gi83627711	NP_080921.2	IQ domain-containing protein F3 [Mus musculus]	Iqcf3	193	Iqcf3_K193	1		X;X;X;X;X;X;X;X;X;X;X;QTGG(K);X;X;X;QTGG(K);X;X;X;X;X;X;X;X;X;X;X;X;X;X;X	VMRYRLRNLNLKSISKRKQPNQSSFL_____			1	53.7564	0.00550249	53.756	19.007	53.756	NLNLKSISKR	10	2	2 QTGG(K)	_NLNLK(qt)SISK(qt)R_	2	930.008	1858	y1;y6;y8;y6-NH3;y8-NH3;a2;b2;b2-NH3;b4;b4-NH3	10	-3.4234	EndoSUMO1-45_3-1
gi9506589	NP_062268.1	fructose-1,6-bisphosphatase 1 [Mus musculus]	Fbp1	314	Fbp1_K314	1		X;X;X;X;X;X;X;X;X;X;X;X;X;X;X;QTGG(K);X;X;X;X;X;X;X;X;X;X;X;X;X;X;X	GDKDILDIVPTEIHQKAPVVMGSSEDVQEFL			1	43.5923	0.0150134	43.592	35.982	43.592	IHQKAPVVMGSSEDVQE	17	2	QTGG(K)	_IHQK(qt)APVVMGSSEDVQE_	2	1099.03	2196.05	y2;y6;y9;y2-H2O;y2-NH3;b2;b3;b4;b4-NH3;b5;b5-NH3;b8;b8-NH3	13	-0.57111	EndoSUMO1-45_1-2
