# Supplementary material for: Proteome-wide Mapping of Endogenous SUMOylation Sites in Mouse Testis
Source: Mol Cell Proteomics. 2017 Mar 13;16(5):717–27. doi: 10.1074/mcp.M116.062125 (PMC5417816; doi:10.1074/mcp.M116.062125)
Supplement: Supplemental Data [file 10.1074_M116.062125_mcp.M116.062125-4.xlsx]

## Sheet: SUMO1 sites of Mascot and pLink
Protein_site	Gene name	Site	Mascot PSM	pLink PSM	Sum	Identified in human homolog	GI	Ref	Protein name	Aligned sequence	KxE	I/V/LKxE/D	D/ExK
Rangap1_K526	Rangap1	K526	195	173	368	Y	gi226062635	NP_035371.4	ran GTPase-activating protein 1 [Mus musculus]	IHMGLLKSEDKIK	+	+
Sumo1_K7	Sumo1	K7	85	75	160	Y	gi6678489	NP_033486.1	small ubiquitin-related modifier 1 precursor [Mus musculus]	MSDQEAKPSTEDL			+
Zmym4_K250	Zmym4	K250	56	40	96	Y	gi167555112	NP_001107871.1	zinc finger MYM-type protein 4 [Mus musculus]	ASNIRIKEEPLDD	+	+
Trim28_K779	Trim28	K779	52	30	82	Y	gi170295840	NP_035718.2	transcription intermediary factor 1-beta [Mus musculus]	NKLTEDKADVQSI			+
Mdc1_K1471	Mdc1	K1471	45		45		gi132626693	NP_001010833.2	mediator of DNA damage checkpoint protein 1 [Mus musculus]	PVETEVKEEPQET	+	+	+
Top1_K119	Top1	K119	37	5	42	Y	gi112734855	NP_033434.2	DNA topoisomerase 1 [Mus musculus]	SSPPRIKDEPEDD	+	+
Hist1h2ba_K7	Hist1h2ba	K7	18	8	26	Y	gi28316750	NP_783594.1	histone H2B type 1-A [Mus musculus]	MPEVAVKGATISK
Sumo1_K39	Sumo1	K39	3	23	26	Y	gi6678489	NP_033486.1	small ubiquitin-related modifier 1 precursor [Mus musculus]	EIHFKVKMTTHLK
Mdc1_K1314	Mdc1	K1314	21	5	26		gi132626693	NP_001010833.2	mediator of DNA damage checkpoint protein 1 [Mus musculus]	KKQPAPKPTALVT
Mdc1_K1462	Mdc1	K1462		22	22	Y	gi132626693	NP_001010833.2	mediator of DNA damage checkpoint protein 1 [Mus musculus]	QKTVVIKEEPVET	+	+
Trim28_K575	Trim28	K575	17	4	21	Y	gi170295840	NP_035718.2	transcription intermediary factor 1-beta [Mus musculus]	PEGPETKPVLMPL			+
Sox30_K242	Sox30	K242	11	7	18		gi27734194	NP_775560.1	transcription factor SOX-30 [Mus musculus]	IGEGVIKTEEPDR	+	+
Nab1_K479	Nab1	K479	9	8	17	Y	gi31543307	NP_032693.2	NGFI-A-binding protein 1 [Mus musculus]	LEKKVIKTEPEDS	+	+
Eid3_K29	Eid3	K29	8	7	15		gi125988414	NP_079775.2	EP300-interacting inhibitor of differentiation 3 [Mus musculus]	AWQHLVKQEEEEA	+	+
Dock9_K328	Dock9	K328		13	13		gi124486664	NP_001074508.1	dedicator of cytokinesis protein 9 isoform 1 [Mus musculus]	EAEIKLKSESRVK	+	+
Snip1_K28	Snip1	K28	9	3	12	Y	gi227430375	NP_780455.2	smad nuclear-interacting protein 1 [Mus musculus]	LTTVVVKQERLSP	+	+
Smc6_K868	Smc6	K868	5	6	11		gi24415998	NP_079971.2	structural maintenance of chromosomes protein 6 [Mus musculus]	ERIEVKKSASILD
Safb_K316	Safb	K316	5	4	9	Y	gi254028159	NP_001156772.1	scaffold attachment factor B1 [Mus musculus]	APLAVVKREPADA	+	+
Smchd1_K1977	Smchd1	K1977		9	9		gi148839318	NP_083163.3	structural maintenance of chromosomes flexible hinge domain-containing protein 1 [Mus musculus]	SLCHSPKIEVTEC	+
Zbtb7c_K288	Zbtb7c	K288		9	9		gi21703718	NP_663331.1	zinc finger and BTB domain-containing protein 7C [Mus musculus]	LVIKNRKIKEEDK
Trim28_K554	Trim28	K554	8		8	Y	gi170295840	NP_035718.2	transcription intermediary factor 1-beta [Mus musculus]	PGMAIVKEEETEA	+	+
Trp53bp1_K1431	Trp53bp1	K1431	5	2	7	Y	gi160333077	NP_038763.3	tumor suppressor p53-binding protein 1 [Mus musculus]	SMSPDDKSFTRIM			+
Gm14692_K14	Gm14692	K14	7		7		gi254540158	NP_001156667.1	uncharacterized protein LOC666842 [Mus musculus]	AKSKSVKRPQDSS
Usp7_K870	Usp7	K870	3	3	6	Y	gi154146209	NP_001003918.2	ubiquitin carboxyl-terminal hydrolase 7 [Mus musculus]	DLLQFFKPRQPKK
Rad18_K115	Rad18	K115	5	1	6		gi267844910	NP_001161202.1	E3 ubiquitin-protein ligase RAD18 isoform 1 [Mus musculus]	SKKVVVKVHNADA
Ranbp2_K2627	Ranbp2	K2627	3	2	5	Y	gi153792534	NP_035370.2	E3 SUMO-protein ligase RanBP2 [Mus musculus]	TNPVGCKSEEPDS	+
Kdm5b_K278	Kdm5b	K278	2	3	5	Y	gi160333703	NP_690855.2	lysine-specific demethylase 5B [Mus musculus]	EMKSTIKQEPTEK	+	+
Uba2_K164	Uba2	K164		5	5	Y	gi7709986	NP_057891.1	SUMO-activating enzyme subunit 2 [Mus musculus]	CYECHPKPTQRTF
Xlr4a_K68	Xlr4a	K68	2	3	5		gi126032323	NP_001075111.1	X-linked lymphocyte-regulated 4A [Mus musculus]	LNERKRKYGVSVN
Ranbp2_K1695	Ranbp2	K1695	2	2	4		gi153792534	NP_035370.2	E3 SUMO-protein ligase RanBP2 [Mus musculus]	ISEQKFKFGHVDQ
Ccdc55_K209	Ccdc55	K209		4	4	Y	gi59858549	NP_001012309.1	nuclear speckle splicing regulatory protein 1 [Mus musculus]	EARTVIKEEKLRG	+	+
Mdc1_K1497	Mdc1	K1497	2	2	4		gi132626693	NP_001010833.2	mediator of DNA damage checkpoint protein 1 [Mus musculus]	EEVTQGKPTRSRR
Top1_K155	Top1	K155		4	4	Y	gi112734855	NP_033434.2	DNA topoisomerase 1 [Mus musculus]	YKPKKIKTEDIKK	+	+
Mdc1_K1326	Mdc1	K1326		3	3		gi132626693	NP_001010833.2	mediator of DNA damage checkpoint protein 1 [Mus musculus]	TQGRTYKPSTEDC
Srrm1_K249	Srrm1	K249	2	1	3	Y	gi194440682	NP_058079.2	serine/arginine repetitive matrix protein 1 isoform 1 [Mus musculus]	DILKAPKPEPVPE	+
Uba52_K63	Uba52	K63		3	3		gi9845265	NP_063936.1	ubiquitin-60S ribosomal protein L40 [Mus musculus]	SDYNIQKESTLHL
Ankrd32_K402	Ankrd32	K402	2	1	3		gi167466274	NP_598832.3	ankyrin repeat domain-containing protein 32 [Mus musculus]	VYNVEVKNSEFPR			+
Gtf3c1_K833	Gtf3c1	K833		3	3	Y	gi46402235	NP_997122.1	general transcription factor 3C polypeptide 1 [Mus musculus]	SERKTGKQESSRP	+
Pdcd7_K312	Pdcd7	K312		3	3		gi148271093	NP_057897.2	programmed cell death protein 7 [Mus musculus]	KKQSDTKRMVDIL			+
Ranbp2_K2411	Ranbp2	K2411	2	1	3		gi153792534	NP_035370.2	E3 SUMO-protein ligase RanBP2 [Mus musculus]	GSEGKVKPDKCEL		+
Rptn_K718	Rptn	K718		3	3		gi112421060	NP_033126.2	repetin [Mus musculus]	SSHQGQKGRQDQS
Sumo2_K5	Sumo2	K5		3	3	Y	gi19111164	NP_579932.1	small ubiquitin-related modifier 2 precursor [Mus musculus]	MADEKPKEGVK			+
Topors_K759	Topors	K759	1	2	3		gi29336062	NP_598858.2	E3 ubiquitin-protein ligase Topors [Mus musculus]	KNHSERKYYYYER			+
Zeb2_K391	Zeb2	K391	3		3	Y	gi40254564	NP_056568.2	zinc finger E-box-binding homeobox 2 isoform 2 [Mus musculus]	TGLLKIKTEPLDF	+	+
Safb_K373	Safb	K373	2		2	Y	gi254028159	NP_001156772.1	scaffold attachment factor B1 [Mus musculus]	PEPQDSKEDVKKF			+
Mdc1_K948	Mdc1	K948		2	2		gi132626693	NP_001010833.2	mediator of DNA damage checkpoint protein 1 [Mus musculus]	QTTPAGKASRGDP
Zbtb2_K505	Zbtb2	K505	1	1	2	Y	gi226423893	NP_001028638.2	zinc finger and BTB domain containing 2 [Mus musculus]	PVLASIKKEQETV	+	+
Lrif1_K602	Lrif1	K602		2	2		gi87162474	NP_001034577.1	ligand-dependent nuclear receptor-interacting factor 1 isoform 1 [Mus musculus]	DANIVVKKEEKKQ	+	+
Hist1h2be_K6	Hist1h2be	K6	1	1	2	Y	gi294997245	NP_001171124.1	histone H2B type 1-C/E/G [Mus musculus]	MPEPAKSAPAPK
Scml2_K362	Scml2	K362	2		2		gi118403328	NP_573457.3	sex comb on midleg-like protein 2 [Mus musculus]	EKKRKGKTVTTPW
4930422G04Rik_K374	4930422G04Rik	K374		2	2		gi247494016	NP_932114.2	uncharacterized protein C4orf21 homolog [Mus musculus]	FETCSKKGELHSE	+
H2afx_K134	H2afx	K134		2	2		gi7106331	NP_034566.1	histone H2A.x [Mus musculus]	KAPAVGKKASQAS
Macf1_K6550	Macf1	K6550		2	2		gi312433955	NP_001186065.1	microtubule-actin cross-linking factor 1 isoform 1 [Mus musculus]	IKLQLSKHKEFQK
Mdc1_K1004	Mdc1	K1004		2	2		gi132626693	NP_001010833.2	mediator of DNA damage checkpoint protein 1 [Mus musculus]	PESLHTKPNVRPR
Nsmce2_K125	Nsmce2	K125		2	2		gi257196205	NP_081022.2	E3 SUMO-protein ligase NSE2 isoform 1 [Mus musculus]	DFKENEKFVQFKQ
Smchd1_K784	Smchd1	K784	2		2		gi148839318	NP_083163.3	structural maintenance of chromosomes flexible hinge domain-containing protein 1 [Mus musculus]	KMENIQKLGNYTL
Usp9y_K1282	Usp9y	K1282		2	2		gi120300980	NP_683745.2	ubiquitin specific peptidase 9, Y chromosome [Mus musculus]	RSNLEVKDEQVCC	+	+	+
BC016423_K1125	BC016423	K1125		1	1		gi158749615	NP_598824.3	protein FAM208B [Mus musculus]	LSASSVKKETPPE	+	+
Pnn_K537	Pnn	K537		1	1	Y	gi112420990	NP_032917.2	pinin [Mus musculus]	NLLPERKDFPLES			+
Mdc1_K1157	Mdc1	K1157		1	1		gi132626693	NP_001010833.2	mediator of DNA damage checkpoint protein 1 [Mus musculus]	EQPVIPKPTSRVT
Ranbp2_K2424	Ranbp2	K2424	1		1		gi153792534	NP_035370.2	E3 SUMO-protein ligase RanBP2 [Mus musculus]	PQNSDIKQSSDGK			+
Trim33_K806	Trim33	K806		1	1	Y	gi119637828	NP_444400.2	E3 ubiquitin-protein ligase TRIM33 isoform 1 [Mus musculus]	SFSGAVKQEKTED	+	+
3830403N18Rik_K120	3830403N18Rik	K120	1		1		gi21746153	NP_081786.1	Xlr-like [Mus musculus]	FDMDVQKFNEEQE
Abcc3_K400	Abcc3	K400	1		1		gi90403595	NP_083876.3	canalicular multispecific organic anion transporter 2 [Mus musculus]	VITNSVKRESTVG	+	+
Atp8b5_K674	Atp8b5	K674		1	1		gi126366051	NP_796169.2	probable phospholipid-transporting ATPase FetA [Mus musculus]	ATAIEDKLQRGVP			+
Bhmt_K7	Bhmt	K7		1	1		gi7709990	NP_057877.1	betaine--homocysteine S-methyltransferase 1 [Mus musculus]	MAPVAGKKAKKGI
Cdk5_K88	Cdk5	K88		1	1		gi6680908	NP_031694.1	cyclin-dependent kinase 5 [Mus musculus]	FCDQDLKKYFDSC			+
Cnot1_K1132	Cnot1	K1132		1	1		gi327315389	NP_694804.3	CCR4-NOT transcription complex subunit 1 isoform 1 [Mus musculus]	SQYLVMKRVSIEP
Dnal4_K63	Dnal4	K63		1	1		gi168693651	NP_059498.2	dynein light chain 4, axonemal [Mus musculus]	IKETMDKKFGSSW
Dsg2_K146	Dsg2	K146		1	1		gi161016843	NP_031909.2	desmoglein-2 precursor [Mus musculus]	RGNNLEKPLELRI
E230008N13Rik_K1560	E230008N13Rik	K1560		1	1		gi295789102	NP_941062.2	uncharacterized protein LOC381522 [Mus musculus]	LEEESEKPLIERG
Eif3g_K94	Eif3g	K94		1	1		gi31980808	NP_058572.2	eukaryotic translation initiation factor 3 subunit G [Mus musculus]	ETRKASKAVARRK
Fancm_K1121	Fancm	K1121		1	1		gi54112418	NP_849243.2	Fanconi anemia group M protein homolog [Mus musculus]	LFEDDFKNIEDGP			+
Fer1l5_K1599	Fer1l5	K1599		1	1		gi459215035	NP_001264005.1	fer-1-like 5 [Mus musculus]	CKSGPFKWRDQMT
Fhl5_K145	Fhl5	K145		1	1		gi10946622	NP_067293.1	four and a half LIM domains protein 5 [Mus musculus]	TKPLISKESGNYC
Glyr1_K268	Glyr1	K268	1		1	Y	gi119392066	NP_082996.2	putative oxidoreductase GLYR1 isoform 2 [Mus musculus]	ITPTDKKIGFLGL			+
Gm13124_K209	Gm13124	K209		1	1		gi148228593	NP_001079011.1	uncharacterized protein LOC627085 [Mus musculus]	QVVLARKDLPQFR
Gstm5_K4	Gstm5	K4	1		1		gi6754086	NP_034490.1	glutathione S-transferase Mu 5 [Mus musculus]	MSSKSMVLGY
Gvin1_K1960	Gvin1	K1960		1	1		gi115270968	NP_001034249.2	interferon-induced very large GTPase 1 [Mus musculus]	KHIQMKKKYLLLR
H2afx_K6	H2afx	K6		1	1		gi7106331	NP_034566.1	histone H2A.x [Mus musculus]	MSGRGKTGGKAR
Hdac2_K457	Hdac2	K457		1	1		gi87162464	NP_032255.2	histone deacetylase 2 [Mus musculus]	KKETEDKKTDVKE			+
Hist1h2ab_K6	Hist1h2ab	K6		1	1		gi87299611	NP_783591.2	histone H2A type 1 [Mus musculus]	MSGRGKQGGKAR
Hist1h2ba_K22	Hist1h2ba	K22		1	1		gi28316750	NP_783594.1	histone H2B type 1-A [Mus musculus]	FKKAVTKTQKKEG
Hist1h2be_K21	Hist1h2be	K21		1	1		gi294997245	NP_001171124.1	histone H2B type 1-C/E/G [Mus musculus]	SKKAVTKAQKKDG
Homez_K157	Homez	K157	1		1		gi295148122	NP_001171176.1	homeobox and leucine zipper protein Homez [Mus musculus]	THMKGLKVEPEEP	+	+
Irx3_K482	Irx3	K482		1	1		gi359465568	NP_001240751.1	iroquois-class homeodomain protein IRX-3 isoform 1 [Mus musculus]	VPWKWRKSYSRQL
Itgb2l_K586	Itgb2l	K586		1	1		gi114796622	NP_032431.2	integrin beta-2-like protein precursor [Mus musculus]	QPPLCEKRPGYFH
Jakmip2_K252	Jakmip2	K252		1	1		gi254750662	NP_001157109.1	janus kinase and microtubule interacting protein 2 [Mus musculus]	EQLFLVKEAECNM
Kri1_K559	Kri1	K559		1	1		gi157909778	NP_663391.2	protein KRI1 homolog [Mus musculus]	RWCSLKKTCMYRS
LOC100044900_K101	LOC100044900	K101	1		1		gi407262350	XP_003946066.1	PREDICTED: SUMO-conjugating enzyme UBC9-like [Mus musculus]	SILEEDKDWRPAI			+
Lrif1_K6	Lrif1	K6		1	1		gi87162480	NP_082357.2	ligand-dependent nuclear receptor-interacting factor 1 isoform 2 [Mus musculus]	MASIVKKEIQEK	+	+
Lsm2_K23	Lsm2	K23		1	1		gi13994221	NP_085100.1	U6 snRNA-associated Sm-like protein LSm2 isoform 1 [Mus musculus]	APGENGKRALHFC
Mapre1_K201	Mapre1	K201	1		1		gi7106301	NP_031922.1	microtubule-associated protein RP/EB family member 1 [Mus musculus]	ELMQQVKVLKLTV
Mdc1_K1208	Mdc1	K1208		1	1		gi132626693	NP_001010833.2	mediator of DNA damage checkpoint protein 1 [Mus musculus]	TRGRPSKSSIKTP
Mdc1_K1309	Mdc1	K1309	1		1		gi132626693	NP_001010833.2	mediator of DNA damage checkpoint protein 1 [Mus musculus]	QPFTSKKQPAPKP
Mdc1_K1486	Mdc1	K1486		1	1		gi132626693	NP_001010833.2	mediator of DNA damage checkpoint protein 1 [Mus musculus]	PTPEKRKRDHAEE
Mfn2_K657	Mfn2	K657		1	1		gi120407048	NP_573464.2	mitofusin-2 [Mus musculus]	TWTTKAKERAFKR
Mga_K1890	Mga	K1890	1		1	Y	gi256017167	NP_001157746.1	MAX gene-associated protein isoform 2 [Mus musculus]	QKCVKVKVEPQEG	+	+
Ncor1_K322	Ncor1	K322		1	1		gi356640155	NP_001239242.1	nuclear receptor corepressor 1 isoform 1 [Mus musculus]	MEAWEKKVDRIEN			+
Nek7_K293	Nek7	K293		1	1		gi11037792	NP_067618.1	serine/threonine-protein kinase Nek7 [Mus musculus]	YVYDVAKRMHACT
Nostrin_K290	Nostrin	K290		1	1		gi225007627	NP_853525.3	nostrin [Mus musculus]	YFEEDPKNPMDKE			+
Nuf2_K309	Nuf2	K309		1	1		gi110625714	NP_075773.2	kinetochore protein Nuf2 [Mus musculus]	LADNREKLSSLLK
Nusap1_K216	Nusap1	K216		1	1		gi19527068	NP_598612.1	nucleolar and spindle-associated protein 1 isoform a [Mus musculus]	EYIMRKKKHLKEH
Pa2g4_K260	Pa2g4	K260		1	1		gi6755100	NP_035249.1	proliferation-associated protein 2G4 [Mus musculus]	QYGLKMKTSRAFF
Prrc2c_K576	Prrc2c	K576		1	1		gi124486835	NP_001074759.1	protein PRRC2C [Mus musculus]	EQEKEEKVEPQEP	+		+
Ptpra_K607	Ptpra	K607		1	1		gi255304936	NP_033006.2	receptor-type tyrosine-protein phosphatase alpha isoform 1 precursor [Mus musculus]	RVIIPVKRGEENT
Rad18_K17	Rad18	K17	1		1		gi267844908	NP_067360.2	E3 ubiquitin-protein ligase RAD18 isoform 2 [Mus musculus]	PGLAVMKTIDDLL
Rad18_K177	Rad18	K177	1		1		gi267844908	NP_067360.2	E3 ubiquitin-protein ligase RAD18 isoform 2 [Mus musculus]	ETSLLGKPVLGLS
Rai2_K495	Rai2	K495		1	1		gi157266294	NP_001096837.1	retinoic acid-induced protein 2 [Mus musculus]	NAEPLRKPIKNRS
Ranbp2_K2018	Ranbp2	K2018	1		1		gi153792534	NP_035370.2	E3 SUMO-protein ligase RanBP2 [Mus musculus]	SGLKDFKTFLTND			+
Ranbp2_K2636	Ranbp2	K2636		1	1		gi153792534	NP_035370.2	E3 SUMO-protein ligase RanBP2 [Mus musculus]	EPDSDTKHSSSSP			+
Rbbp6_K1120	Rbbp6	K1120		1	1		gi163937858	NP_035377.2	E3 ubiquitin-protein ligase RBBP6 isoform 1 [Mus musculus]	DCSKDIKSEKPAS	+	+	+
Rbbp6_K1208	Rbbp6	K1208		1	1		gi163937858	NP_035377.2	E3 ubiquitin-protein ligase RBBP6 isoform 1 [Mus musculus]	SSTTPAKKIKLNR
Rhbdl2_K43	Rhbdl2	K43		1	1		gi126723321	NP_898986.2	rhomboid-related protein 2 [Mus musculus]	DFPRSRKVHRIVS
Rhpn1_K455	Rhpn1	K455		1	1		gi254540053	NP_001156937.1	rhophilin-1 isoform 1 [Mus musculus]	LRRSLAKYSQLER
Shank2_K2	Shank2	K2		1	1		gi169403965	NP_001106844.2	SH3 and multiple ankyrin repeat domains protein 2 isoform b [Mus musculus]	MKSLLNAF
Slc22a17_K362	Slc22a17	K362		1	1		gi63999479	NP_067526.2	solute carrier family 22 member 17 [Mus musculus]	LPETKRKLLPEVL
Stx18_K46	Stx18	K46		1	1		gi77736535	NP_081235.2	syntaxin-18 [Mus musculus]	RRSPRPKGDFSSR
Sumo1_K37	Sumo1	K37		1	1	Y	gi6678489	NP_033486.1	small ubiquitin-related modifier 1 precursor [Mus musculus]	SSEIHFKVKMTTH
Sumo1_K45	Sumo1	K45		1	1		gi6678489	NP_033486.1	small ubiquitin-related modifier 1 precursor [Mus musculus]	KMTTHLKKLKESY
Taldo1_K204	Taldo1	K204		1	1		gi33859640	NP_035658.1	transaldolase [Mus musculus]	VANTDKKSYEPQE			+
Tbk1_K567	Tbk1	K567		1	1		gi251823839	NP_062760.3	serine/threonine-protein kinase TBK1 [Mus musculus]	EIYYQFKKDKAER
Themis3_K564	Themis3	K564		1	1		gi268370023	NP_083274.1	protein THEMIS3 [Mus musculus]	PPPPVPKPRSLF
Tnks2_K999	Tnks2	K999		1	1		gi254750660	NP_001157107.1	tankyrase-2 [Mus musculus]	NILKIQKVCNKKL
Top1_K160	Top1	K160		1	1	Y	gi112734855	NP_033434.2	DNA topoisomerase 1 [Mus musculus]	IKTEDIKKEKKRK	+	+	+
Top2a_K1238	Top2a	K1238	1		1	Y	gi153945749	NP_035753.2	DNA topoisomerase 2-alpha [Mus musculus]	KIRKKIKSENVEG	+	+
Traf2_K195	Traf2	K195		1	1		gi83921633	NP_033448.2	TNF receptor-associated factor 2 [Mus musculus]	CDGCGKKKIPRET
Trim23_K382	Trim23	K382		1	1		gi29789263	NP_109656.1	E3 ubiquitin-protein ligase TRIM23 [Mus musculus]	RVHIGPKMEIRVV	+
Trim28_K804	Trim28	K804	1		1	Y	gi170295840	NP_035718.2	transcription intermediary factor 1-beta [Mus musculus]	DAFGDTKFSAVLV			+
Ttc21a_K845	Ttc21a	K845		1	1		gi225543311	NP_083011.2	tetratricopeptide repeat protein 21A [Mus musculus]	KVYKSHKKEEVME	+
Uba2_K257	Uba2	K257		1	1	Y	gi7709986	NP_057891.1	SUMO-activating enzyme subunit 2 [Mus musculus]	PVKLFTKLFKDDI
Ube2i_K101	Ube2i	K101		1	1		gi294862307	NP_001171081.1	SUMO-conjugating enzyme UBC9 [Mus musculus]	SILEEDKDWRPAI			+
Ube2i_K48	Ube2i	K48		1	1	Y	gi294862307	NP_001171081.1	SUMO-conjugating enzyme UBC9 [Mus musculus]	ECAIPGKKGTPWE
Upf2_K58	Upf2	K58		1	1		gi124487283	NP_001074601.1	regulator of nonsense transcripts 2 [Mus musculus]	VPEDKKKRLEEDK
Utp20_K2203	Utp20	K2203		1	1		gi226437674	NP_780367.2	small subunit processome component 20 homolog [Mus musculus]	SHQITEKQLQVLL
Xlr_K120	Xlr	K120		1	1		gi6756021	NP_035855.1	X-linked lymphocyte-regulated protein PM1 [Mus musculus]	FDMDVQKFNEEQE
Zbtb7c_K290	Zbtb7c	K290		1	1		gi21703718	NP_663331.1	zinc finger and BTB domain-containing protein 7C [Mus musculus]	IKNRKIKEEDKEE	+	+
Zscan21_K35	Zscan21	K35		1	1		gi113374190	NP_001038170.1	zinc finger and SCAN domain-containing protein 21 [Mus musculus]	EDEEKDKCCPTLE

## Sheet: Mascot
Observe	filename	Sequence	Length	PSM	# Proteins	# Protein Groups	Protein Group Accessions	GI	Ref	proteinName	Gene Name	ProteinSite	Position in peptide	Modifications	ΔCn	Area	q-Value	PEP	IonScore	Exp Value	Charge	MH+ [Da]	ΔM [ppm]	RT [min]	# Missed Cleavages
Mascot	EndoSUMO1-30	LTEDkADVQSIIGLQR	16	1	1	1	170295840	gi170295840	NP_035718.2	transcription intermediary factor 1-beta [Mus musculus]	Trim28	K779	5	K5(QTGG)	0	7.96699e+06	0	0.002727	33.13	0.0307409	2	2129.14	8.78291	45.835	2
Mascot	EndoSUMO1-30	LLIHMGLLkSEDK	13	1	1	1	226062635	gi226062635	NP_035371.4	ran GTPase-activating protein 1 [Mus musculus]	Rangap1	K526	9	K9(QTGG)	0	8.93419e+07	0	0.0008691	26.92	0.0892205	2	1840.01	7.31293	43.1504	2
Mascot	EndoSUMO1-30	kQPAPKPTALVTQGR	15	1	1	1	132626693	gi132626693	NP_001010833.2	mediator of DNA damage checkpoint protein 1 [Mus musculus]	Mdc1	K1309	1	K1(QTGG)	0	8.91406e+06	0	0.009718	23.29	0.115562	3	1935.09	7.82545	20.3666	1
Mascot	EndoSUMO1-30	VAVkGATISK	10	1	1	1	28316750	gi28316750	NP_783594.1	histone H2B type 1-A [Mus musculus]	Hist1h2ba	K7	4	K4(QTGG)	0	2.59811e+07	0.006	0.09169	20.87	0.301604	2	1316.76	7.6384	17.4097	1
Mascot	EndoSUMO1-31	AkPSTEDLGDKK	12	2	1	1	6678489	gi6678489	NP_033486.1	small ubiquitin-related modifier 1 precursor [Mus musculus]	Sumo1	K7	2	K2(QTGG)	0	1.63686e+08	0	0.00551	50.79	0.0015148	3	1631.82	0.490048	13.9693	2
Mascot	EndoSUMO1-31	DkADVQSIIGLQR	13	1	1	1	170295840	gi170295840	NP_035718.2	transcription intermediary factor 1-beta [Mus musculus]	Trim28	K779	2	K2(QTGG)	0	1.0842e+07	0	0.005866	48.09	0.00249624	2	1785.95	1.12545	43.3442	1
Mascot	EndoSUMO1-31	LLIHMGLLkSE	11	2	1	1	226062635	gi226062635	NP_035371.4	ran GTPase-activating protein 1 [Mus musculus]	Rangap1	K526	9	K9(QTGG)	0	1.53713e+08	0	0.04055	24.55	0.28937	2	1596.88	1.60525	49.2333	1
Mascot	EndoSUMO1-31	IkEEPLDDEYDR	12	2	1	1	167555112	gi167555112	NP_001107871.1	zinc finger MYM-type protein 4 [Mus musculus]	Zmym4	K250	2	K2(QTGG)	0	4.77907e+07	0.001	0.05204	26.3	0.224108	3	1864.86	1.04512	27.4598	4
Mascot	EndoSUMO1-32	IkEEPLDDEYDR	12	1	1	1	167555112	gi167555112	NP_001107871.1	zinc finger MYM-type protein 4 [Mus musculus]	Zmym4	K250	2	K2(QTGG)	0	1.86595e+07	0	0.01906	42.61	0.00837493	2	1864.86	1.31417	27.9004	3
Mascot	EndoSUMO1-32	AkPSTEDLGDKK	12	3	1	1	6678489	gi6678489	NP_033486.1	small ubiquitin-related modifier 1 precursor [Mus musculus]	Sumo1	K7	2	K2(QTGG)	0	2.26574e+08	0	0.01585	38.57	0.0313504	4	1631.82	-1.16393	16.6016	2
Mascot	EndoSUMO1-32	LLIHMGLLkSE	11	2	1	1	226062635	gi226062635	NP_035371.4	ran GTPase-activating protein 1 [Mus musculus]	Rangap1	K526	9	K9(QTGG)	0	1.4325e+08	0	0.06711	33.51	0.0403319	2	1596.88	0.611492	47.5208	1
Mascot	EndoSUMO1-32	AkPSTEDLGDK	11	1	1	1	6678489	gi6678489	NP_033486.1	small ubiquitin-related modifier 1 precursor [Mus musculus]	Sumo1	K7	2	K2(QTGG)	0	11352070	0	0.04243	28.6	0.241429	3	1503.73	-0.46311	18.6603	1
Mascot	EndoSUMO1-32	LLIHMGLLkSEDK	13	1	1	1	226062635	gi226062635	NP_035371.4	ran GTPase-activating protein 1 [Mus musculus]	Rangap1	K526	9	K9(QTGG)	0	2.87395e+07	0	0.0634	22.53	0.673236	2	1840	-0.31641	41.5312	2
Mascot	EndoSUMO1-33	AkPSTEDLGDKK	12	2	1	1	6678489	gi6678489	NP_033486.1	small ubiquitin-related modifier 1 precursor [Mus musculus]	Sumo1	K7	2	K2(QTGG)	0	2.52958e+08	0	0.004245	51.97	0.00143489	3	1631.82	-0.183206	14.7012	2
Mascot	EndoSUMO1-33	LLIHMGLLkSEDK	13	2	1	1	226062635	gi226062635	NP_035371.4	ran GTPase-activating protein 1 [Mus musculus]	Rangap1	K526	9	K9(QTGG)	0	7.07634e+07	0	0.0004266	30.07	0.117688	2	1840	1.87289	44.4332	2
Mascot	EndoSUMO1-33	IkDEPEDDGYFAPPK	15	2	1	1	112734855	gi112734855	NP_033434.2	DNA topoisomerase 1 [Mus musculus]	Top1	K119	2	K2(QTGG)	0	1.36252e+07	0.003	0.05826	39.93	0.0194866	2	2063.96	3.84956	36.4035	2
Mascot	EndoSUMO1-34	LTEDkADVQSIIGLQR	16	1	1	1	170295840	gi170295840	NP_035718.2	transcription intermediary factor 1-beta [Mus musculus]	Trim28	K779	5	K5(QTGG)	0	6.23002e+07	0	0.00155	49.61	0.00231044	3	2129.13	4.99262	48.022	2
Mascot	EndoSUMO1-34	AkPSTEDLGDKK	12	1	1	1	6678489	gi6678489	NP_033486.1	small ubiquitin-related modifier 1 precursor [Mus musculus]	Sumo1	K7	2	K2(QTGG)	0	108415575	0	0.002619	48.16	0.00363179	3	1631.83	3.51968	14.6805	2
Mascot	EndoSUMO1-34	AkPSTEDLGDK	11	1	1	1	6678489	gi6678489	NP_033486.1	small ubiquitin-related modifier 1 precursor [Mus musculus]	Sumo1	K7	2	K2(QTGG)	0	2.43809e+07	0	0.0003851	46.29	0.00451012	3	1503.74	4.52934	17.0447	1
Mascot	EndoSUMO1-34	VkEEPQETAIPTPEK	15	4	1	1	132626693	gi132626693	NP_001010833.2	mediator of DNA damage checkpoint protein 1 [Mus musculus]	Mdc1	K1471	2	K2(QTGG)	0	4.53511e+07	0	0.005064	42.44	0.0127204	3	2039.04	3.73365	28.8013	4
Mascot	EndoSUMO1-34	IkEEPLDDEYDR	12	1	1	1	167555112	gi167555112	NP_001107871.1	zinc finger MYM-type protein 4 [Mus musculus]	Zmym4	K250	2	K2(QTGG)	0	39659146	0	0.005282	38.62	0.0228709	3	1864.86	4.28529	29.5686	3
Mascot	EndoSUMO1-34	LLIHMGLLkSE	11	2	1	1	226062635	gi226062635	NP_035371.4	ran GTPase-activating protein 1 [Mus musculus]	Rangap1	K526	9	K9(QTGG)	0	749661579	0	0.002996	32.38	0.0517107	2	1596.89	5.73315	52.1633	1
Mascot	EndoSUMO1-34	VAVkGATISK	10	1	1	1	28316750	gi28316750	NP_783594.1	histone H2B type 1-A [Mus musculus]	Hist1h2ba	K7	4	K4(QTGG)	0	1.3199e+08	0	0.007582	32.26	0.0562795	2	1316.76	5.04268	18.8227	1
Mascot	EndoSUMO1-34	LLIHMGLLkSEDK	13	6	1	1	226062635	gi226062635	NP_035371.4	ran GTPase-activating protein 1 [Mus musculus]	Rangap1	K526	9	K9(QTGG)	0	6355228009	0	0.005504	24.46	0.382626	2	1840.01	5.38902	45.9843	2
Mascot	EndoSUMO1-35	LTEDkADVQSIIGLQR	16	2	1	1	170295840	gi170295840	NP_035718.2	transcription intermediary factor 1-beta [Mus musculus]	Trim28	K779	5	K5(QTGG)	0	56197560	0	0.0001051	71.88	1.34267e-05	2	2129.13	6.37493	50.2734	2
Mascot	EndoSUMO1-35	IkEEPLDDEYDR	12	2	1	1	167555112	gi167555112	NP_001107871.1	zinc finger MYM-type protein 4 [Mus musculus]	Zmym4	K250	2	K2(QTGG)	0	4.16063e+07	0.001	0.0008885	45.38	0.00480669	2	1864.86	4.39069	33.2473	3
Mascot	EndoSUMO1-35	LLIHmGLLkSE	11	1	1	1	226062635	gi226062635	NP_035371.4	ran GTPase-activating protein 1 [Mus musculus]	Rangap1	K526	9	M5(Oxidation); K9(QTGG)	0	9.05316e+06	0.001	0.002311	38.15	0.0184037	2	1612.88	5.27186	45.2261	1
Mascot	EndoSUMO1-35	IkDEPEDDGYFAPPK	15	1	1	1	112734855	gi112734855	NP_033434.2	DNA topoisomerase 1 [Mus musculus]	Top1	K119	2	K2(QTGG)	0	2.65056e+07	0.001	0.001325	36.62	0.042596	3	2063.97	5.73563	39.9155	2
Mascot	EndoSUMO1-35	LLIHMGLLkSE	11	3	1	1	226062635	gi226062635	NP_035371.4	ran GTPase-activating protein 1 [Mus musculus]	Rangap1	K526	9	K9(QTGG)	0	1.19327e+09	0.001	0.002948	33.78	0.0373564	2	1596.89	5.96247	55.4439	1
Mascot	EndoSUMO1-35	LLIHMGLLkSEDK	13	4	1	1	226062635	gi226062635	NP_035371.4	ran GTPase-activating protein 1 [Mus musculus]	Rangap1	K526	9	K9(QTGG)	0	4.66284e+09	0.001	0.001731	28.99	0.136782	2	1840.01	4.59292	49.3567	2
Mascot	EndoSUMO1-35	PEVAVkGATISK	12	1	1	1	28316750	gi28316750	NP_783594.1	histone H2B type 1-A [Mus musculus]	Hist1h2ba	K7	6	K6(QTGG)	0	3.32632e+07	0.003	0.01501	32.86	0.0743542	3	1542.86	5.34166	28.0859	2
Mascot	EndoSUMO1-35	AkPSTEDLGDKK	12	1	1	1	6678489	gi6678489	NP_033486.1	small ubiquitin-related modifier 1 precursor [Mus musculus]	Sumo1	K7	2	K2(QTGG)	0	3.32947e+07	0.004	0.03049	32.6	0.129692	4	1631.83	2.35195	14.9689	2
Mascot	EndoSUMO1-35	LLIHmGLLkSEDK	13	4	1	1	226062635	gi226062635	NP_035371.4	ran GTPase-activating protein 1 [Mus musculus]	Rangap1	K526	9	M5(Oxidation); K9(QTGG)	0	2.78658e+07	0.004	0.02835	22.51	0.821094	3	1856.01	6.23351	45.9281	2
Mascot	EndoSUMO1-36	LTEDkADVQSIIGLQR	16	2	1	1	170295840	gi170295840	NP_035718.2	transcription intermediary factor 1-beta [Mus musculus]	Trim28	K779	5	K5(QTGG)	0	1.01873e+08	0	3.497e-05	107.51	3.18556e-09	2	2129.13	2.70561	48.0418	2
Mascot	EndoSUMO1-36	TkPVLMPLTEGPGAEGPR	18	1	1	1	170295840	gi170295840	NP_035718.2	transcription intermediary factor 1-beta [Mus musculus]	Trim28	K575	2	K2(QTGG)	0	2.94387e+07	0	0.0002805	59.22	0.000223731	3	2193.14	4.39241	45.3954	2
Mascot	EndoSUMO1-36	IkEEPLDDEYDR	12	3	1	1	167555112	gi167555112	NP_001107871.1	zinc finger MYM-type protein 4 [Mus musculus]	Zmym4	K250	2	K2(QTGG)	0	1.00388e+08	0	0.005377	56.79	0.000301133	3	1864.86	3.10705	31.1529	3
Mascot	EndoSUMO1-36	VkEEPQETAIPTPEK	15	3	1	1	132626693	gi132626693	NP_001010833.2	mediator of DNA damage checkpoint protein 1 [Mus musculus]	Mdc1	K1471	2	K2(QTGG)	0	2.25294e+08	0	0.01172	49.62	0.00213486	2	2039.04	4.42871	30.2411	4
Mascot	EndoSUMO1-36	IkDEPEDDGYFAPPK	15	2	1	1	112734855	gi112734855	NP_033434.2	DNA topoisomerase 1 [Mus musculus]	Top1	K119	2	K2(QTGG)	0	1.64716e+08	0	0.008103	45.52	0.00465141	3	2063.96	2.71932	37.7365	2
Mascot	EndoSUMO1-36	AkPSTEDLGDK	11	2	1	1	6678489	gi6678489	NP_033486.1	small ubiquitin-related modifier 1 precursor [Mus musculus]	Sumo1	K7	2	K2(QTGG)	0	5.72234e+07	0	0.007749	44.72	0.005943	3	1503.73	3.49433	16.9535	1
Mascot	EndoSUMO1-36	LLIHMGLLkSEDK	13	3	1	1	226062635	gi226062635	NP_035371.4	ran GTPase-activating protein 1 [Mus musculus]	Rangap1	K526	9	K9(QTGG)	0	1925639776	0	0.004984	31.25	0.0751769	2	1840.01	3.9295	45.8779	2
Mascot	EndoSUMO1-36	ADAPLAVVkR	10	1	2	1	254028159	gi254028159	NP_001156772.1	scaffold attachment factor B1 [Mus musculus]	Safb	K316	9	K9(QTGG)	0	1.87931e+07	0	0.001578	28.69	0.0804483	2	1382.78	3.94848	29.9273	1
Mascot	EndoSUMO1-36	AkPSTEDLGDKK	12	2	1	1	6678489	gi6678489	NP_033486.1	small ubiquitin-related modifier 1 precursor [Mus musculus]	Sumo1	K7	2	K2(QTGG)	0	1.03629e+08	0	0.004959	28.67	0.284295	4	1631.83	1.82831	14.4576	2
Mascot	EndoSUMO1-36	GVIkTEEPDRPR	12	2	1	1	27734194	gi27734194	NP_775560.1	transcription factor SOX-30 [Mus musculus]	Sox30	K242	4	K4(QTGG)	0	1.58631e+07	0	0.01643	23.17	0.685571	3	1739.91	2.89566	17.6783	2
Mascot	EndoSUMO1-36	kSASILDK	8	1	1	1	24415998	gi24415998	NP_079971.2	structural maintenance of chromosomes protein 6 [Mus musculus]	Smc6	K868	1	K1(QTGG)	0	8.65435e+06	0.001	0.03287	38.48	0.0256353	3	1204.66	2.50556	18.3562	1
Mascot	EndoSUMO1-36	LLIHMGLLkSE	11	1	1	1	226062635	gi226062635	NP_035371.4	ran GTPase-activating protein 1 [Mus musculus]	Rangap1	K526	9	K9(QTGG)	0	325952610	0.002	0.05527	37.75	0.0140852	2	1596.88	3.6692	52.1412	1
Mascot	EndoSUMO1-36	VAVkGATISK	10	3	1	1	28316750	gi28316750	NP_783594.1	histone H2B type 1-A [Mus musculus]	Hist1h2ba	K7	4	K4(QTGG)	0	3.05936e+08	0.002	0.05224	26.03	0.232496	3	1316.76	1.83415	19.2205	1
Mascot	EndoSUMO1-37	AkPSTEDLGDK	11	2	1	1	6678489	gi6678489	NP_033486.1	small ubiquitin-related modifier 1 precursor [Mus musculus]	Sumo1	K7	2	K2(QTGG)	0	4.38501e+07	0	0.008583	48.3	0.00275336	3	1503.73	-0.0978071	23.2185	1
Mascot	EndoSUMO1-37	IkEEPLDDEYDR	12	2	1	1	167555112	gi167555112	NP_001107871.1	zinc finger MYM-type protein 4 [Mus musculus]	Zmym4	K250	2	K2(QTGG)	0	5.27419e+08	0	0.01808	44.93	0.00488316	2	1864.86	0.659586	47.1431	3
Mascot	EndoSUMO1-37	TkPVLMPLTEGPGAEGPR	18	1	1	1	170295840	gi170295840	NP_035718.2	transcription intermediary factor 1-beta [Mus musculus]	Trim28	K575	2	K2(QTGG)	0	25008392	0	0.01017	44.64	0.00810453	3	2193.14	1.72074	71.4813	2
Mascot	EndoSUMO1-37	VkEEPQETAIPTPEK	15	2	1	1	132626693	gi132626693	NP_001010833.2	mediator of DNA damage checkpoint protein 1 [Mus musculus]	Mdc1	K1471	2	K2(QTGG)	0	1.28037e+08	0	0.01129	43.16	0.0108809	3	2039.03	-0.846152	45.4542	4
Mascot	EndoSUMO1-37	IkDEPEDDGYFAPPK	15	1	1	1	112734855	gi112734855	NP_033434.2	DNA topoisomerase 1 [Mus musculus]	Top1	K119	2	K2(QTGG)	0	2.64771e+08	0	0.0315	37.38	0.0313245	3	2063.96	-0.208298	58.904	2
Mascot	EndoSUMO1-37	LLIHMGLLkSEDK	13	3	1	1	226062635	gi226062635	NP_035371.4	ran GTPase-activating protein 1 [Mus musculus]	Rangap1	K526	9	K9(QTGG)	0	9.37817e+08	0	0.02971	36.22	0.0279374	2	1840	0.214331	73.2934	2
Mascot	EndoSUMO1-37	VIkTEPEDSR	10	1	1	1	31543307	gi31543307	NP_032693.2	NGFI-A-binding protein 1 [Mus musculus]	Nab1	K479	3	K3(QTGG)	0	7.15057e+07	0	0.0274	33.96	0.075396	3	1516.76	0.256106	19.7383	2
Mascot	EndoSUMO1-37	LLIHMGLLkSE	11	1	1	1	226062635	gi226062635	NP_035371.4	ran GTPase-activating protein 1 [Mus musculus]	Rangap1	K526	9	K9(QTGG)	0	6.69608e+07	0	0.04206	30.69	0.0848408	2	1596.88	-0.688041	79.9076	1
Mascot	EndoSUMO1-37	APkPEPVPEPK	11	1	2	1	194440687	gi194440687	NP_001123949.1	serine/arginine repetitive matrix protein 1 isoform 2 [Mus musculus]	Srrm1	K249	3	K3(QTGG)	0	6.96288e+07	0	0.07212	27.29	0.446811	3	1531.81	0.220643	28.525	0
Mascot	EndoSUMO1-37	LLIHmGLLkSEDK	13	1	1	1	226062635	gi226062635	NP_035371.4	ran GTPase-activating protein 1 [Mus musculus]	Rangap1	K526	9	M5(Oxidation); K9(QTGG)	0	7.90566e+07	0	0.03339	22.14	0.936574	3	1855.99	-0.869699	55.5063	2
Mascot	EndoSUMO1-39	IkEEPLDDEYDR	12	2	1	1	167555112	gi167555112	NP_001107871.1	zinc finger MYM-type protein 4 [Mus musculus]	Zmym4	K250	2	K2(QTGG)	0	3.35477e+07	0	0.04249	74.25	6.21447e-06	3	1864.86	4.48167	31.7002	3
Mascot	EndoSUMO1-39	DkADVQSIIGLQR	13	1	1	1	170295840	gi170295840	NP_035718.2	transcription intermediary factor 1-beta [Mus musculus]	Trim28	K779	2	K2(QTGG)	0	4.41251e+06	0	0.1061	52.37	0.00103428	2	1785.96	7.00355	46.221	1
Mascot	EndoSUMO1-39	IkDEPEDDGYFAPPK	15	1	1	1	112734855	gi112734855	NP_033434.2	DNA topoisomerase 1 [Mus musculus]	Top1	K119	2	K2(QTGG)	0	2.84638e+07	0	0.09006	47.36	0.00354085	3	2063.97	4.93719	38.5117	2
Mascot	EndoSUMO1-39	LLIHMGLLkSE	11	1	1	1	226062635	gi226062635	NP_035371.4	ran GTPase-activating protein 1 [Mus musculus]	Rangap1	K526	9	K9(QTGG)	0	1.26295e+08	0	0.2035	37.1	0.0174024	2	1596.89	6.11536	52.8071	1
Mascot	EndoSUMO1-39	LTEDkADVQSIIGLQR	16	1	1	1	170295840	gi170295840	NP_035718.2	transcription intermediary factor 1-beta [Mus musculus]	Trim28	K779	5	K5(QTGG)	0	2.12145e+07	0	0.2201	31.37	0.151545	3	2129.13	5.16462	48.5559	2
Mascot	EndoSUMO1-39	AkPSTEDLGDKK	12	2	1	1	6678489	gi6678489	NP_033486.1	small ubiquitin-related modifier 1 precursor [Mus musculus]	Sumo1	K7	2	K2(QTGG)	0	2.11021e+07	0.004	0.2889	37.68	0.040255	4	1631.83	2.27715	14.3892	2
Mascot	EndoSUMO1-39	VkEEPQETAIPTPEK	15	1	1	1	132626693	gi132626693	NP_001010833.2	mediator of DNA damage checkpoint protein 1 [Mus musculus]	Mdc1	K1471	2	K2(QTGG)	0	4.75827e+07	0.009	0.3591	37.36	0.0403579	3	2039.04	4.63165	30.976	4
Mascot	EndoSUMO1-39	LLIHMGLLkSEDK	13	1	1	1	226062635	gi226062635	NP_035371.4	ran GTPase-activating protein 1 [Mus musculus]	Rangap1	K526	9	K9(QTGG)	0	7.14873e+08	0.009	0.372	32.84	0.0583176	2	1840.01	3.66413	46.6924	2
Mascot	EndoSUMO1-38-1	LTEDkADVQSIIGLQR	16	2	1	1	170295840	gi170295840	NP_035718.2	transcription intermediary factor 1-beta [Mus musculus]	Trim28	K779	5	K5(QTGG)	0	1.98402e+08	0	0.002053	84.94	6.77164e-07	2	2129.13	4.99894	48.2111	2
Mascot	EndoSUMO1-38-1	VkEEPQETAIPTPEK	15	2	1	1	132626693	gi132626693	NP_001010833.2	mediator of DNA damage checkpoint protein 1 [Mus musculus]	Mdc1	K1471	2	K2(QTGG)	0	2.71428e+08	0	0.005219	67.92	3.57419e-05	2	2039.03	2.81231	30.5137	4
Mascot	EndoSUMO1-38-1	TkPVLMPLTEGPGAEGPR	18	1	1	1	170295840	gi170295840	NP_035718.2	transcription intermediary factor 1-beta [Mus musculus]	Trim28	K575	2	K2(QTGG)	0	3.99941e+07	0	0.007527	60.54	0.000194366	3	2193.15	6.14569	45.5339	2
Mascot	EndoSUMO1-38-1	IkEEPLDDEYDR	12	2	1	1	167555112	gi167555112	NP_001107871.1	zinc finger MYM-type protein 4 [Mus musculus]	Zmym4	K250	2	K2(QTGG)	0	1.23633e+08	0	0.04188	52.88	0.000806848	3	1864.86	2.7143	31.2455	3
Mascot	EndoSUMO1-38-1	DkADVQSIIGLQR	13	1	1	1	170295840	gi170295840	NP_035718.2	transcription intermediary factor 1-beta [Mus musculus]	Trim28	K779	2	K2(QTGG)	0	5.06758e+07	0.002	0.1067	50.59	0.00156524	3	1785.95	4.67213	45.9564	1
Mascot	EndoSUMO1-38-1	SGDALTTVVVkQER	14	2	1	1	227430375	gi227430375	NP_780455.2	smad nuclear-interacting protein 1 [Mus musculus]	Snip1	K28	11	K11(QTGG)	0	1.12399e+07	0	0.01008	49.03	0.00291685	2	1845.97	2.80177	36.2532	2
Mascot	EndoSUMO1-38-1	LLIHMGLLkSE	11	3	1	1	226062635	gi226062635	NP_035371.4	ran GTPase-activating protein 1 [Mus musculus]	Rangap1	K526	9	K9(QTGG)	0	1.82693e+09	0	0.04561	43.2	0.00427417	2	1596.88	4.12786	52.2937	1
Mascot	EndoSUMO1-38-1	IkSENVEGTPAEDGAEPGSLR	21	1	1	1	153945749	gi153945749	NP_035753.2	DNA topoisomerase 2-alpha [Mus musculus]	Top2a	K1238	2	K2(QTGG)	0	4.51329e+06	0.005	0.1916	42.84	0.0133301	3	2499.2	3.52101	32.025	4
Mascot	EndoSUMO1-38-1	IkDEPEDDGYFAPPK	15	3	1	1	112734855	gi112734855	NP_033434.2	DNA topoisomerase 1 [Mus musculus]	Top1	K119	2	K2(QTGG)	0	2.24152e+08	0	0.0294	38.36	0.0265723	3	2063.96	2.36445	37.8914	2
Mascot	EndoSUMO1-38-1	AkPSTEDLGDKK	12	1	1	1	6678489	gi6678489	NP_033486.1	small ubiquitin-related modifier 1 precursor [Mus musculus]	Sumo1	K7	2	K2(QTGG)	0	1.12485e+08	0	0.01236	37.16	0.0436542	4	1631.83	1.75351	14.4546	2
Mascot	EndoSUMO1-38-1	VVVkVHNADAAQHPVK	16	1	2	1	267844908	gi267844908	NP_067360.2	E3 ubiquitin-protein ligase RAD18 isoform 2 [Mus musculus]	Rad18	K115	4	K4(QTGG)	0	6.75975e+06	0	0.05562	37.16	0.0269521	3	2055.12	3.6505	16.7395	1
Mascot	EndoSUMO1-38-1	VkNSEFPR	8	1	1	1	167466274	gi167466274	NP_598832.3	ankyrin repeat domain-containing protein 32 [Mus musculus]	Ankrd32	K402	2	K2(QTGG)	0	6.40307e+06	0.005	0.1805	33.19	0.109043	3	1319.67	3.33488	18.2051	2
Mascot	EndoSUMO1-38-1	kYGVSVNK	8	1	3	1	126032323	gi126032323	NP_001075111.1	X-linked lymphocyte-regulated 4A [Mus musculus]	Xlr4a	K68	1	K1(QTGG)	0	8.02846e+06	0.006	0.2087	33.13	0.0547695	2	1237.66	3.20202	17.5405	1
Mascot	EndoSUMO1-38-1	ADAPLAVVkR	10	1	2	1	254028159	gi254028159	NP_001156772.1	scaffold attachment factor B1 [Mus musculus]	Safb	K316	9	K9(QTGG)	0	3.17388e+07	0	0.01661	28.75	0.082745	2	1382.78	4.03676	29.981	1
Mascot	EndoSUMO1-38-1	AkPSTEDLGDK	11	1	1	1	6678489	gi6678489	NP_033486.1	small ubiquitin-related modifier 1 precursor [Mus musculus]	Sumo1	K7	2	K2(QTGG)	0	4.4609e+07	0.005	0.1907	28.23	0.285747	3	1503.73	2.88549	17.127	1
Mascot	EndoSUMO1-38-1	LLIHMGLLkSEDK	13	3	1	1	226062635	gi226062635	NP_035371.4	ran GTPase-activating protein 1 [Mus musculus]	Rangap1	K526	9	K9(QTGG)	0	8.46244e+09	0	0.02818	27.67	0.182801	2	1840.01	5.52171	46.527	2
Mascot	EndoSUMO1-38-1	SLAWQHLVkQEEE	13	1	1	1	125988414	gi125988414	NP_079775.2	EP300-interacting inhibitor of differentiation 3 [Mus musculus]	Eid3	K29	9	K9(QTGG)	0	5696034	0.002	0.08262	26.14	0.50979	2	1939.96	3.18747	47.0067	3
Mascot	EndoSUMO1-38-1	LLIHmGLLkSEDK	13	9	1	1	226062635	gi226062635	NP_035371.4	ran GTPase-activating protein 1 [Mus musculus]	Rangap1	K526	9	M5(Oxidation); K9(QTGG)	0	5.5826e+07	0	0.05837	25.91	0.383006	2	1856	4.33342	36.0937	2
Mascot	EndoSUMO1-38-1	APkPEPVPEPK	11	1	2	1	194440687	gi194440687	NP_001123949.1	serine/arginine repetitive matrix protein 1 isoform 2 [Mus musculus]	Srrm1	K249	3	K3(QTGG)	0	5.44862e+07	0.006	0.2088	25.45	0.658443	3	1531.82	4.10552	20.1612	0
Mascot	EndoSUMO1-38-1	GVIkTEEPDRPR	12	2	1	1	27734194	gi27734194	NP_775560.1	transcription factor SOX-30 [Mus musculus]	Sox30	K242	4	K4(QTGG)	0	2.62264e+07	0	0.0297	24.7	0.521142	4	1739.91	2.81778	17.6909	2
Mascot	EndoSUMO1-38-1	VAVkGATISK	10	2	1	1	28316750	gi28316750	NP_783594.1	histone H2B type 1-A [Mus musculus]	Hist1h2ba	K7	4	K4(QTGG)	0	3.57316e+08	0.005	0.1781	24.3	0.373021	3	1316.76	2.45991	19.0769	1
Mascot	EndoSUMO1-38-1	KQPAPkPTALVTQGR	15	1	1	1	132626693	gi132626693	NP_001010833.2	mediator of DNA damage checkpoint protein 1 [Mus musculus]	Mdc1	K1314	6	K6(QTGG)	0	1.68794e+07	0.002	0.1078	23.14	0.402789	4	1935.08	2.61422	24.8838	1
Mascot	EndoSUMO1-38-1	LmQQVkVLK	9	1	1	1	7106301	gi7106301	NP_031922.1	microtubule-associated protein RP/EB family member 1 [Mus musculus]	Mapre1	K201	6	M2(Oxidation); K6(QTGG)	0	0	0.006	0.201	21.85	0.626352	2	1445.82	3.53251	18.2483	1
Mascot	EndoSUMO1-38-1	PEVAVkGATISK	12	1	1	1	28316750	gi28316750	NP_783594.1	histone H2B type 1-A [Mus musculus]	Hist1h2ba	K7	6	K6(QTGG)	0	4.84141e+06	0.007	0.2209	21.16	1.09633	3	1542.85	4.03619	26.2189	2
Mascot	EndoSUMO1-38-1	WPPGLAVMkTIDDLLR	16	1	2	1	267844908	gi267844908	NP_067360.2	E3 ubiquitin-protein ligase RAD18 isoform 2 [Mus musculus]	Rad18	K17	9	K9(QTGG)	0	0	0	0.02609	20.23	1.53739	3	2168.16	5.29654	80.4337	1
Mascot	EndoSUMO1-38-2	LTEDkADVQSIIGLQR	16	2	1	1	170295840	gi170295840	NP_035718.2	transcription intermediary factor 1-beta [Mus musculus]	Trim28	K779	5	K5(QTGG)	0	1.5387e+08	0	3.828e-06	102.69	1.09242e-08	3	2129.14	7.22861	48.0633	2
Mascot	EndoSUMO1-38-2	IkDEPEDDGYFAPPK	15	2	1	1	112734855	gi112734855	NP_033434.2	DNA topoisomerase 1 [Mus musculus]	Top1	K119	2	K2(QTGG)	0	1.54812e+08	0	7.062e-05	66.85	4.13799e-05	2	2063.97	8.46272	37.8945	2
Mascot	EndoSUMO1-38-2	DkADVQSIIGLQR	13	1	1	1	170295840	gi170295840	NP_035718.2	transcription intermediary factor 1-beta [Mus musculus]	Trim28	K779	2	K2(QTGG)	0	1.14565e+07	0	9.869e-05	61.21	0.000130289	2	1785.96	8.16549	45.8075	1
Mascot	EndoSUMO1-38-2	VkEEPQETAIPTPEK	15	3	1	1	132626693	gi132626693	NP_001010833.2	mediator of DNA damage checkpoint protein 1 [Mus musculus]	Mdc1	K1471	2	K2(QTGG)	0	233432546	0	7.788e-05	59.63	0.00024049	2	2039.04	6.28456	30.4025	4
Mascot	EndoSUMO1-38-2	AkPSTEDLGDK	11	1	1	1	6678489	gi6678489	NP_033486.1	small ubiquitin-related modifier 1 precursor [Mus musculus]	Sumo1	K7	2	K2(QTGG)	0	3.32981e+07	0	0.0007813	48.35	0.00289219	3	1503.74	5.32082	16.9681	1
Mascot	EndoSUMO1-38-2	DLLQFFkPR	9	1	1	1	154146209	gi154146209	NP_001003918.2	ubiquitin carboxyl-terminal hydrolase 7 [Mus musculus]	Usp7	K870	7	K7(QTGG)	0	7.87451e+06	0	0.002157	46.12	0.00318379	2	1506.81	5.46019	60.8592	0
Mascot	EndoSUMO1-38-2	TkPVLMPLTEGPGAEGPR	18	1	1	1	170295840	gi170295840	NP_035718.2	transcription intermediary factor 1-beta [Mus musculus]	Trim28	K575	2	K2(QTGG)	0	3.5481e+07	0	0.001171	32.4	0.117706	3	2193.15	8.90083	45.288	2
Mascot	EndoSUMO1-38-2	LLIHMGLLkSEDK	13	4	1	1	226062635	gi226062635	NP_035371.4	ran GTPase-activating protein 1 [Mus musculus]	Rangap1	K526	9	K9(QTGG)	0	2.68103e+09	0	0.0002665	27.9	0.170209	2	1840.01	8.04269	45.8626	2
Mascot	EndoSUMO1-38-2	IkEEPLDDEYDR	12	3	1	1	167555112	gi167555112	NP_001107871.1	zinc finger MYM-type protein 4 [Mus musculus]	Zmym4	K250	2	K2(QTGG)	0	109561299	0.001	0.003558	51.84	0.00113547	3	1864.87	6.83814	31.0483	3
Mascot	EndoSUMO1-38-2	AkPSTEDLGDKK	12	3	1	1	6678489	gi6678489	NP_033486.1	small ubiquitin-related modifier 1 precursor [Mus musculus]	Sumo1	K7	2	K2(QTGG)	0	7.58615e+07	0.002	0.004169	37.57	0.0418301	3	1631.83	6.10047	14.555	2
Mascot	EndoSUMO1-38-2	SGDALTTVVVkQER	14	2	1	1	227430375	gi227430375	NP_780455.2	smad nuclear-interacting protein 1 [Mus musculus]	Snip1	K28	11	K11(QTGG)	0	7.97579e+06	0.002	0.008032	31.97	0.13793	2	1845.98	6.70329	36.0562	2
Mascot	EndoSUMO1-38-2	LLIHMGLLkSE	11	1	1	1	226062635	gi226062635	NP_035371.4	ran GTPase-activating protein 1 [Mus musculus]	Rangap1	K526	9	K9(QTGG)	0	661069595	0.002	0.005029	25.65	0.243001	2	1596.89	6.03892	52.0988	1
Mascot	EndoSUMO1-38-2	SVkRPQDSSDTQSDDVIQR	19	1	1	1	254540158	gi254540158	NP_001156667.1	uncharacterized protein LOC666842 [Mus musculus]	Gm14692	K14	3	K3(QTGG)	0	8.54798e+06	0.002	0.006827	24.31	0.983045	4	2504.21	4.35079	20.2114	1
Mascot	EndoSUMO1-38-2	LLIHmGLLkSEDK	13	2	1	1	226062635	gi226062635	NP_035371.4	ran GTPase-activating protein 1 [Mus musculus]	Rangap1	K526	9	M5(Oxidation); K9(QTGG)	0	4.15001e+07	0.002	0.007622	21.61	0.981866	2	1856.01	8.5427	36.2176	2
Mascot	EndoSUMO1-38-2	LLIHmGLLkSE	11	1	1	1	226062635	gi226062635	NP_035371.4	ran GTPase-activating protein 1 [Mus musculus]	Rangap1	K526	9	M5(Oxidation); K9(QTGG)	0	1.41437e+07	0.003	0.01522	32.31	0.0710862	2	1612.88	5.95302	41.8195	1
Mascot	EndoSUMO1-38-2	KQPAPkPTALVTQGR	15	2	1	1	132626693	gi132626693	NP_001010833.2	mediator of DNA damage checkpoint protein 1 [Mus musculus]	Mdc1	K1314	6	K6(QTGG)	0	1.97275e+07	0.003	0.01553	21.39	0.527879	4	1935.09	5.8945	24.8197	1
Mascot	EndoSUMO1-38-2	VAVkGATISK	10	1	1	1	28316750	gi28316750	NP_783594.1	histone H2B type 1-A [Mus musculus]	Hist1h2ba	K7	4	K4(QTGG)	0	1.41032e+08	0.004	0.02751	24.63	0.326099	2	1316.76	5.22809	19.0454	1
Mascot	EndoSUMO1-38-2	kIGFLGLGLMGSGIVSNLLK	20	1	2	1	119392066	gi119392066	NP_082996.2	putative oxidoreductase GLYR1 isoform 2 [Mus musculus]	Glyr1	K268	1	K1(QTGG)	0	3.02789e+06	0.008	0.05843	20.46	0.381387	3	2360.36	8.68675	79.6344	1
Mascot	EndoSUMO1-40	IkEEPLDDEYDR	12	2	1	1	167555112	gi167555112	NP_001107871.1	zinc finger MYM-type protein 4 [Mus musculus]	Zmym4	K250	2	K2(QTGG)	0	1.82342e+07	0	0.0032	49.97	0.00144797	2	1864.86	3.27791	31.1152	3
Mascot	EndoSUMO1-40	AkPSTEDLGDK	11	1	1	1	6678489	gi6678489	NP_033486.1	small ubiquitin-related modifier 1 precursor [Mus musculus]	Sumo1	K7	2	K2(QTGG)	0	7.52731e+06	0	0.002171	42.91	0.00921027	3	1503.73	2.70284	17.2199	1
Mascot	EndoSUMO1-40	VkEEPQETAIPTPEK	15	2	1	1	132626693	gi132626693	NP_001010833.2	mediator of DNA damage checkpoint protein 1 [Mus musculus]	Mdc1	K1471	2	K2(QTGG)	0	8.13253e+07	0	0.009724	42.54	0.0111688	3	2039.03	2.47645	30.3044	4
Mascot	EndoSUMO1-40	LLIHMGLLkSEDK	13	1	1	1	226062635	gi226062635	NP_035371.4	ran GTPase-activating protein 1 [Mus musculus]	Rangap1	K526	9	K9(QTGG)	0	263446571	0	4.048e-06	38.4	0.0145989	2	1840.01	3.59779	46.079	2
Mascot	EndoSUMO1-40	LTEDkADVQSIIGLQR	16	1	1	1	170295840	gi170295840	NP_035718.2	transcription intermediary factor 1-beta [Mus musculus]	Trim28	K779	5	K5(QTGG)	0	9.95602e+06	0	0.01107	28.47	0.248765	3	2129.13	4.56262	48.2809	2
Mascot	EndoSUMO1-40	LLIHMGLLkSE	11	1	1	1	226062635	gi226062635	NP_035371.4	ran GTPase-activating protein 1 [Mus musculus]	Rangap1	K526	9	K9(QTGG)	0	160355671	0.001	0.01844	28.08	0.130157	2	1596.89	5.27449	52.4638	1
Mascot	EndoSUMO1-40	IkDEPEDDGYFAPPK	15	1	1	1	112734855	gi112734855	NP_033434.2	DNA topoisomerase 1 [Mus musculus]	Top1	K119	2	K2(QTGG)	0	1.50591e+07	0.001	0.02796	22.58	0.938808	3	2063.96	3.7839	37.9702	2
Mascot	EndoSUMO1-40	AkPSTEDLGDKK	12	2	1	1	6678489	gi6678489	NP_033486.1	small ubiquitin-related modifier 1 precursor [Mus musculus]	Sumo1	K7	2	K2(QTGG)	0	1.22444e+07	0.003	0.04395	31.32	0.160531	3	1631.83	2.95864	14.7181	2
Mascot	EndoSUMO1-41	DkADVQSIIGLQR	13	1	1	1	170295840	gi170295840	NP_035718.2	transcription intermediary factor 1-beta [Mus musculus]	Trim28	K779	2	K2(QTGG)	0	7.52362e+06	0	7.461e-05	55.03	0.000515829	2	1785.95	3.99616	45.1616	1
Mascot	EndoSUMO1-41	AkPSTEDLGDKK	12	1	1	1	6678489	gi6678489	NP_033486.1	small ubiquitin-related modifier 1 precursor [Mus musculus]	Sumo1	K7	2	K2(QTGG)	0	3.21485e+07	0	0.0004113	36.56	0.0461583	4	1631.83	1.37948	14.6491	2
Mascot	EndoSUMO1-41	LLIHMGLLkSEDK	13	2	1	1	226062635	gi226062635	NP_035371.4	ran GTPase-activating protein 1 [Mus musculus]	Rangap1	K526	9	K9(QTGG)	0	558626968	0	0.001035	30.5	0.0907739	2	1840	2.40363	45.1969	2
Mascot	EndoSUMO1-41	AkPSTEDLGDK	11	1	1	1	6678489	gi6678489	NP_033486.1	small ubiquitin-related modifier 1 precursor [Mus musculus]	Sumo1	K7	2	K2(QTGG)	0	1.5944e+07	0.001	0.005253	45.45	0.00491801	3	1503.73	2.33754	17.0652	1
Mascot	EndoSUMO1-41	LLIHMGLLkSE	11	3	1	1	226062635	gi226062635	NP_035371.4	ran GTPase-activating protein 1 [Mus musculus]	Rangap1	K526	9	K9(QTGG)	0	7.01003e+08	0.001	0.005253	40.85	0.0068205	3	1596.88	2.70525	51.7372	1
Mascot	EndoSUMO1-41	IkEEPLDDEYDR	12	1	1	1	167555112	gi167555112	NP_001107871.1	zinc finger MYM-type protein 4 [Mus musculus]	Zmym4	K250	2	K2(QTGG)	0	2.79157e+07	0.001	0.005253	34.33	0.0519151	3	1864.86	1.43787	29.9015	3
Mascot	EndoSUMO1-41	VkEEPQETAIPTPEK	15	1	1	1	132626693	gi132626693	NP_001010833.2	mediator of DNA damage checkpoint protein 1 [Mus musculus]	Mdc1	K1471	2	K2(QTGG)	0	19055244	0.001	0.005253	33.16	0.0960321	2	2039.04	3.83004	29.3426	4
Mascot	EndoSUMO1-42	DkADVQSIIGLQR	13	1	1	1	170295840	gi170295840	NP_035718.2	transcription intermediary factor 1-beta [Mus musculus]	Trim28	K779	2	K2(QTGG)	0	1.11278e+07	0	7.901e-05	66.02	4.48812e-05	2	1785.95	4.47461	44.3271	1
Mascot	EndoSUMO1-42	AkPSTEDLGDK	11	1	1	1	6678489	gi6678489	NP_033486.1	small ubiquitin-related modifier 1 precursor [Mus musculus]	Sumo1	K7	2	K2(QTGG)	0	19791639	0	0.0002206	56	0.000482659	3	1503.74	4.71199	16.509	1
Mascot	EndoSUMO1-42	VkEEPQETAIPTPEK	15	4	1	1	132626693	gi132626693	NP_001010833.2	mediator of DNA damage checkpoint protein 1 [Mus musculus]	Mdc1	K1471	2	K2(QTGG)	0	88954172	0	0.0002506	49.27	0.00263227	2	2039.04	6.0451	27.7408	4
Mascot	EndoSUMO1-42	LLIHMGLLkSE	11	1	1	1	226062635	gi226062635	NP_035371.4	ran GTPase-activating protein 1 [Mus musculus]	Rangap1	K526	9	K9(QTGG)	0	2.22852e+08	0	0.0005824	39.76	0.00944795	2	1596.89	5.50382	50.391	1
Mascot	EndoSUMO1-42	LLIHMGLLkSEDK	13	3	1	1	226062635	gi226062635	NP_035371.4	ran GTPase-activating protein 1 [Mus musculus]	Rangap1	K526	9	K9(QTGG)	0	1802872790	0	0.002642	37.02	0.0212314	2	1840.01	5.78707	44.0164	2
Mascot	EndoSUMO1-42	AkPSTEDLGDKK	12	1	1	1	6678489	gi6678489	NP_033486.1	small ubiquitin-related modifier 1 precursor [Mus musculus]	Sumo1	K7	2	K2(QTGG)	0	3.03679e+07	0.001	0.01306	27.85	0.389968	4	1631.83	3.54884	14.1059	2
Mascot	EndoSUMO1-42	ALVITNSVkR	10	1	1	1	90403595	gi90403595	NP_083876.3	canalicular multispecific organic anion transporter 2 [Mus musculus]	Abcc3	K400	9	K9(QTGG)	0	5.9417e+06	0.009	0.1214	26.24	0.267989	2	1443.83	-0.879341	21.644	1
Mascot	EndoSUMO1-43-1	LTEDkADVQSIIGLQR	16	2	1	1	170295840	gi170295840	NP_035718.2	transcription intermediary factor 1-beta [Mus musculus]	Trim28	K779	5	K5(QTGG)	0	2.90603e+08	0	6.841e-06	93.21	9.91828e-08	2	2129.13	5.8016	48.159	2
Mascot	EndoSUMO1-43-1	IkDEPEDDGYFAPPK	15	4	1	1	112734855	gi112734855	NP_033434.2	DNA topoisomerase 1 [Mus musculus]	Top1	K119	2	K2(QTGG)	0	200159871	0	0.0008226	70.33	1.78971e-05	2	2063.97	4.67756	38.1548	2
Mascot	EndoSUMO1-43-1	TkPVLMPLTEGPGAEGPR	18	1	1	1	170295840	gi170295840	NP_035718.2	transcription intermediary factor 1-beta [Mus musculus]	Trim28	K575	2	K2(QTGG)	0	3.73069e+07	0	0.0008632	60.86	0.000180354	3	2193.15	6.56314	45.4302	2
Mascot	EndoSUMO1-43-1	AkPSTEDLGDKK	12	2	1	1	6678489	gi6678489	NP_033486.1	small ubiquitin-related modifier 1 precursor [Mus musculus]	Sumo1	K7	2	K2(QTGG)	0	2.91678e+08	0	0.00533	35.65	0.0642694	4	1631.83	2.50157	14.3916	2
Mascot	EndoSUMO1-43-1	LLIHMGLLkSEDK	13	6	1	1	226062635	gi226062635	NP_035371.4	ran GTPase-activating protein 1 [Mus musculus]	Rangap1	K526	9	K9(QTGG)	0	3879607352	0	0.0001734	34.95	0.0343561	2	1840.01	5.12365	45.7941	2
Mascot	EndoSUMO1-43-1	VVVkVHNADAAQHPVK	16	2	2	1	267844908	gi267844908	NP_067360.2	E3 ubiquitin-protein ligase RAD18 isoform 2 [Mus musculus]	Rad18	K115	4	K4(QTGG)	0	8.10455e+06	0	0.006934	30.57	0.120281	3	2055.12	4.71967	16.8706	1
Mascot	EndoSUMO1-43-1	VkEEPQETAIPTPEK	15	3	1	1	132626693	gi132626693	NP_001010833.2	mediator of DNA damage checkpoint protein 1 [Mus musculus]	Mdc1	K1471	2	K2(QTGG)	0	2.79853e+08	0.001	0.01079	43.14	0.0105502	2	2039.04	5.20697	30.7462	4
Mascot	EndoSUMO1-43-1	AkPSTEDLGDK	11	2	1	1	6678489	gi6678489	NP_033486.1	small ubiquitin-related modifier 1 precursor [Mus musculus]	Sumo1	K7	2	K2(QTGG)	0	44152678	0.001	0.01521	37.29	0.0359745	3	1503.73	4.22493	17.0379	1
Mascot	EndoSUMO1-43-1	IkEEPLDDEYDR	12	1	1	1	167555112	gi167555112	NP_001107871.1	zinc finger MYM-type protein 4 [Mus musculus]	Zmym4	K250	2	K2(QTGG)	0	6.63445e+07	0.001	0.02635	37.24	0.0310103	2	1864.87	5.04527	31.3647	3
Mascot	EndoSUMO1-43-1	LLIHMGLLkSE	11	2	1	1	226062635	gi226062635	NP_035371.4	ran GTPase-activating protein 1 [Mus musculus]	Rangap1	K526	9	K9(QTGG)	0	1.38913e+09	0.001	0.01005	33.81	0.0356435	2	1596.88	4.35719	51.996	1
Mascot	EndoSUMO1-43-1	VIkTEPEDSR	10	1	1	1	31543307	gi31543307	NP_032693.2	NGFI-A-binding protein 1 [Mus musculus]	Nab1	K479	3	K3(QTGG)	0	6.19278e+07	0.001	0.01833	26.58	0.422319	3	1516.76	3.03269	15.0586	2
Mascot	EndoSUMO1-43-1	LLIHmGLLkSEDK	13	6	1	1	226062635	gi226062635	NP_035371.4	ran GTPase-activating protein 1 [Mus musculus]	Rangap1	K526	9	M5(Oxidation); K9(QTGG)	0	1.8337e+08	0.003	0.04035	22.17	0.887959	2	1856.01	6.3723	36.3453	2
Mascot	EndoSUMO1-43-1	SGDALTTVVVkQER	14	1	1	1	227430375	gi227430375	NP_780455.2	smad nuclear-interacting protein 1 [Mus musculus]	Snip1	K28	11	K11(QTGG)	0	952681	0.004	0.05254	28.38	0.326217	2	1845.98	5.24849	36.329	2
Mascot	EndoSUMO1-43-1	FkFGHVDQEK	10	2	1	1	153792534	gi153792534	NP_035370.2	E3 SUMO-protein ligase RanBP2 [Mus musculus]	Ranbp2	K1695	2	K2(QTGG)	0	9.84682e+06	0.004	0.05438	26.09	0.551614	3	1577.78	5.09983	26.4825	2
Mascot	EndoSUMO1-43-1	KQPAPkPTALVTQGR	15	1	1	1	132626693	gi132626693	NP_001010833.2	mediator of DNA damage checkpoint protein 1 [Mus musculus]	Mdc1	K1314	6	K6(QTGG)	0	3.3506e+07	0.004	0.04202	25.21	0.234412	3	1935.09	4.89213	25.0807	1
Mascot	EndoSUMO1-43-1	SLAWQHLVkQEEEE	14	1	1	1	125988414	gi125988414	NP_079775.2	EP300-interacting inhibitor of differentiation 3 [Mus musculus]	Eid3	K29	9	K9(QTGG)	0	1.0346e+07	0.004	0.04095	22.74	1.22012	2	2069.01	6.58885	47.9956	4
Mascot	EndoSUMO1-43-1	kYGVSVNK	8	1	3	1	126032323	gi126032323	NP_001075111.1	X-linked lymphocyte-regulated 4A [Mus musculus]	Xlr4a	K68	1	K1(QTGG)	0	2.31439e+07	0.006	0.1102	26.2	0.270109	2	1237.66	3.30065	17.4996	1
Mascot	EndoSUMO1-43-1	kYYYYER	7	1	1	1	29336062	gi29336062	NP_598858.2	E3 ubiquitin-protein ligase Topors [Mus musculus]	Topors	K759	1	K1(QTGG)	0	5.02379e+06	0.006	0.09808	21.29	0.740047	2	1427.66	2.6421	25.3853	2
Mascot	EndoSUMO1-43-1	SLAWQHLVkQEE	12	1	1	1	125988414	gi125988414	NP_079775.2	EP300-interacting inhibitor of differentiation 3 [Mus musculus]	Eid3	K29	9	K9(QTGG)	0	7.24409e+06	0.007	0.1203	26.95	0.38026	2	1810.92	5.30061	46.1835	2
Mascot	EndoSUMO1-43-1	DFkTFLTNDQVK	12	1	1	1	153792534	gi153792534	NP_035370.2	E3 SUMO-protein ligase RanBP2 [Mus musculus]	Ranbp2	K2018	3	K3(QTGG)	0	3.47787e+06	0.008	0.1391	21.8	1.24078	2	1798.91	6.42147	49.4068	1
Mascot	EndoSUMO1-43-2	LTEDkADVQSIIGLQR	16	2	1	1	170295840	gi170295840	NP_035718.2	transcription intermediary factor 1-beta [Mus musculus]	Trim28	K779	5	K5(QTGG)	0	2.51439e+08	0	3.892e-07	102.62	1.08172e-08	2	2129.14	8.89758	47.8805	2
Mascot	EndoSUMO1-43-2	VkEEPQETAIPTPEK	15	3	1	1	132626693	gi132626693	NP_001010833.2	mediator of DNA damage checkpoint protein 1 [Mus musculus]	Mdc1	K1471	2	K2(QTGG)	0	1.79352e+08	0	0.00105	56.49	0.000489278	3	2039.04	7.14603	30.3773	4
Mascot	EndoSUMO1-43-2	IkDEPEDDGYFAPPK	15	3	1	1	112734855	gi112734855	NP_033434.2	DNA topoisomerase 1 [Mus musculus]	Top1	K119	2	K2(QTGG)	0	1.19468e+08	0	0.001569	48.08	0.00305981	3	2063.97	7.77606	37.8433	2
Mascot	EndoSUMO1-43-2	AkPSTEDLGDKK	12	3	1	1	6678489	gi6678489	NP_033486.1	small ubiquitin-related modifier 1 precursor [Mus musculus]	Sumo1	K7	2	K2(QTGG)	0	1.97345e+08	0	0.00055	47.57	0.00416638	3	1631.83	4.19293	14.3315	2
Mascot	EndoSUMO1-43-2	AkPSTEDLGDK	11	1	1	1	6678489	gi6678489	NP_033486.1	small ubiquitin-related modifier 1 precursor [Mus musculus]	Sumo1	K7	2	K2(QTGG)	0	3.30119e+07	0	0.002989	45.84	0.00510155	3	1503.74	6.1123	16.7304	1
Mascot	EndoSUMO1-43-2	IkEEPLDDEYDR	12	2	1	1	167555112	gi167555112	NP_001107871.1	zinc finger MYM-type protein 4 [Mus musculus]	Zmym4	K250	2	K2(QTGG)	0	1.31288e+08	0	0.002151	39.45	0.0186596	2	1864.86	4.78344	30.826	3
Mascot	EndoSUMO1-43-2	LLIHMGLLkSEDK	13	8	1	1	226062635	gi226062635	NP_035371.4	ran GTPase-activating protein 1 [Mus musculus]	Rangap1	K526	9	K9(QTGG)	0	2.68302e+09	0	5.682e-05	39.14	0.0124032	2	1840.01	7.77732	45.5947	2
Mascot	EndoSUMO1-43-2	TkPVLMPLTEGPGAEGPR	18	1	1	1	170295840	gi170295840	NP_035718.2	transcription intermediary factor 1-beta [Mus musculus]	Trim28	K575	2	K2(QTGG)	0	3.47635e+07	0	0.0001438	32.29	0.12651	3	2193.15	7.81547	45.1223	2
Mascot	EndoSUMO1-43-2	GVIkTEEPDRPR	12	1	1	1	27734194	gi27734194	NP_775560.1	transcription factor SOX-30 [Mus musculus]	Sox30	K242	4	K4(QTGG)	0	1.34945e+07	0	0.000921	23	0.74301	4	1739.92	7.30792	17.5073	2
Mascot	EndoSUMO1-43-2	KQPAPkPTALVTQGR	15	2	1	1	132626693	gi132626693	NP_001010833.2	mediator of DNA damage checkpoint protein 1 [Mus musculus]	Mdc1	K1314	6	K6(QTGG)	0	2.14227e+07	0.001	0.003712	31.49	0.0514444	4	1935.09	6.58841	24.6176	1
Mascot	EndoSUMO1-43-2	SVkRPQDSSDTQSDDVIQR	19	1	1	1	254540158	gi254540158	NP_001156667.1	uncharacterized protein LOC666842 [Mus musculus]	Gm14692	K14	3	K3(QTGG)	0	7.46581e+06	0.001	0.006399	28.96	0.3435	4	2504.21	5.91066	20.1247	1
Mascot	EndoSUMO1-43-2	LLIHmGLLkSE	11	2	1	1	226062635	gi226062635	NP_035371.4	ran GTPase-activating protein 1 [Mus musculus]	Rangap1	K526	9	M5(Oxidation); K9(QTGG)	0	2.09465e+07	0.001	0.004743	25.55	0.318454	2	1612.88	6.86123	41.5343	1
Mascot	EndoSUMO1-43-2	VIkTEPEDSR	10	1	1	1	31543307	gi31543307	NP_032693.2	NGFI-A-binding protein 1 [Mus musculus]	Nab1	K479	3	K3(QTGG)	0	4.21645e+07	0.002	0.0134	30.93	0.16851	3	1516.77	4.8435	14.8419	2
Mascot	EndoSUMO1-43-2	LLIHMGLLkSE	11	3	1	1	226062635	gi226062635	NP_035371.4	ran GTPase-activating protein 1 [Mus musculus]	Rangap1	K526	9	K9(QTGG)	0	3.10047e+09	0.002	0.02104	30.42	0.0764839	2	1596.89	7.49132	51.821	1
Mascot	EndoSUMO1-43-2	LLIHmGLLkSEDK	13	2	1	1	226062635	gi226062635	NP_035371.4	ran GTPase-activating protein 1 [Mus musculus]	Rangap1	K526	9	M5(Oxidation); K9(QTGG)	0	2.75159e+07	0.002	0.0199	20.31	1.30355	2	1856.01	7.49039	35.8818	2
Mascot	EndoSUMO1-43-2	kSASILDK	8	1	1	1	24415998	gi24415998	NP_079971.2	structural maintenance of chromosomes protein 6 [Mus musculus]	Smc6	K868	1	K1(QTGG)	0	2.47161e+07	0.007	0.06318	29.4	0.193866	3	1204.66	5.92549	17.994	1
Mascot	EndoSUMO1-44	LLIHMGLLkSEDK	13	1	1	1	226062635	gi226062635	NP_035371.4	ran GTPase-activating protein 1 [Mus musculus]	Rangap1	K526	9	K9(QTGG)	0	1555312542	0	1.814e-05	25.57	0.28274	2	1840.01	7.11391	47.0885	2
Mascot	EndoSUMO1-44	LLIHMGLLkSE	11	1	1	1	226062635	gi226062635	NP_035371.4	ran GTPase-activating protein 1 [Mus musculus]	Rangap1	K526	9	K9(QTGG)	0	662754706	0.002	0.004067	33.15	0.0432608	2	1596.89	5.19805	53.209	1
Mascot	EndoSUMO1-44	AkPSTEDLGDKK	12	2	1	1	6678489	gi6678489	NP_033486.1	small ubiquitin-related modifier 1 precursor [Mus musculus]	Sumo1	K7	2	K2(QTGG)	0	2.41223e+08	0.002	0.00238	22.1	1.39967	4	1631.83	1.82831	14.2258	2
Mascot	EndoSUMO1-44	IkEEPLDDEYDR	12	2	1	1	167555112	gi167555112	NP_001107871.1	zinc finger MYM-type protein 4 [Mus musculus]	Zmym4	K250	2	K2(QTGG)	0	2.16499e+08	0	0.00121	56.91	0.00033163	3	1864.86	3.89255	31.8896	3
Mascot	EndoSUMO1-44	VAVkGATISK	10	2	1	1	28316750	gi28316750	NP_783594.1	histone H2B type 1-A [Mus musculus]	Hist1h2ba	K7	4	K4(QTGG)	0	1.81703e+08	0.003	0.01092	34.27	0.0354283	2	1316.76	5.32079	19.3924	1
Mascot	EndoSUMO1-44	LTEDkADVQSIIGLQR	16	2	1	1	170295840	gi170295840	NP_035718.2	transcription intermediary factor 1-beta [Mus musculus]	Trim28	K779	5	K5(QTGG)	0	1.59281e+08	0	5.695e-08	73.86	8.55397e-06	2	2129.13	5.91627	48.9334	2
Mascot	EndoSUMO1-44	IkDEPEDDGYFAPPK	15	1	1	1	112734855	gi112734855	NP_033434.2	DNA topoisomerase 1 [Mus musculus]	Top1	K119	2	K2(QTGG)	0	1.56534e+08	0.003	0.01233	21.51	1.33706	3	2063.96	3.34032	38.5447	2
Mascot	EndoSUMO1-44	AkPSTEDLGDK	11	1	1	1	6678489	gi6678489	NP_033486.1	small ubiquitin-related modifier 1 precursor [Mus musculus]	Sumo1	K7	2	K2(QTGG)	0	7.61632e+07	0.004	0.01342	35.93	0.0503903	3	1503.74	5.07729	17.0014	1
Mascot	EndoSUMO1-44	TkPVLMPLTEGPGAEGPR	18	1	1	1	170295840	gi170295840	NP_035718.2	transcription intermediary factor 1-beta [Mus musculus]	Trim28	K575	2	K2(QTGG)	0	5.25555e+07	0	1.692e-05	49.43	0.00245496	3	2193.15	7.31454	46.2394	2
Mascot	EndoSUMO1-44	VkEEPQETAIPTPEK	15	1	1	1	132626693	gi132626693	NP_001010833.2	mediator of DNA damage checkpoint protein 1 [Mus musculus]	Mdc1	K1471	2	K2(QTGG)	0	4.06518e+07	0	7.306e-06	79.85	2.34926e-06	2	2039.04	4.12938	31.2902	4
Mascot	EndoSUMO1-44	DkADVQSIIGLQR	13	1	1	1	170295840	gi170295840	NP_035718.2	transcription intermediary factor 1-beta [Mus musculus]	Trim28	K779	2	K2(QTGG)	0	29321018	0	7.29e-05	62.94	9.11384e-05	2	1785.95	4.81636	46.585	1
Mascot	EndoSUMO1-44	LLIHmGLLkSEDK	13	1	1	1	226062635	gi226062635	NP_035371.4	ran GTPase-activating protein 1 [Mus musculus]	Rangap1	K526	9	M5(Oxidation); K9(QTGG)	0	2.76667e+07	0.002	0.007161	25.9	0.369109	2	1856	5.18844	37.1803	2
Mascot	EndoSUMO1-44	LLIHmGLLkSE	11	2	1	1	226062635	gi226062635	NP_035371.4	ran GTPase-activating protein 1 [Mus musculus]	Rangap1	K526	9	M5(Oxidation); K9(QTGG)	0	17257355	0.002	0.004466	20.35	1.11078	2	1612.88	5.5746	42.7632	1
Mascot	EndoSUMO1-44	STIkQEPTEK	10	1	1	1	160333703	gi160333703	NP_690855.2	lysine-specific demethylase 5B [Mus musculus]	Kdm5b	K278	4	K4(QTGG)	0	9488003	0.007	0.03764	23.51	1.18099	3	1503.77	4.57444	13.6954	2
Mascot	EndoSUMO1-44	GVIkTEEPDRPR	12	1	1	1	27734194	gi27734194	NP_775560.1	transcription factor SOX-30 [Mus musculus]	Sox30	K242	4	K4(QTGG)	0	9.22566e+06	0.002	0.006204	29.17	0.181771	4	1739.91	4.71206	18.0406	2
Mascot	EndoSUMO1-44	VkNSEFPR	8	1	1	1	167466274	gi167466274	NP_598832.3	ankyrin repeat domain-containing protein 32 [Mus musculus]	Ankrd32	K402	2	K2(QTGG)	0	4.57638e+06	0.004	0.02011	50.41	0.00199589	3	1319.68	4.44488	18.4224	2
Mascot	EndoSUMO1-44	SGDALTTVVVkQER	14	1	1	1	227430375	gi227430375	NP_780455.2	smad nuclear-interacting protein 1 [Mus musculus]	Snip1	K28	11	K11(QTGG)	0	2.11492e+06	0	0.0004046	46.66	0.00505452	2	1845.97	3.79368	36.8467	2
Mascot	EndoSUMO1-46	LTEDkADVQSIIGLQR	16	2	1	1	170295840	gi170295840	NP_035718.2	transcription intermediary factor 1-beta [Mus musculus]	Trim28	K779	5	K5(QTGG)	0	1.49566e+08	0	1.524e-07	90.87	1.69668e-07	2	2129.13	5.22827	48.969	2
Mascot	EndoSUMO1-46	DkADVQSIIGLQR	13	1	1	1	170295840	gi170295840	NP_035718.2	transcription intermediary factor 1-beta [Mus musculus]	Trim28	K779	2	K2(QTGG)	0	7.71828e+06	0	4.988e-09	80.84	1.47809e-06	2	1785.95	4.81636	46.6302	1
Mascot	EndoSUMO1-46	IkEEPLDDEYDR	12	2	1	1	167555112	gi167555112	NP_001107871.1	zinc finger MYM-type protein 4 [Mus musculus]	Zmym4	K250	2	K2(QTGG)	0	1.08876e+08	0	0.001427	69.75	1.75359e-05	2	1864.86	4.65252	32.0141	3
Mascot	EndoSUMO1-46	VkEEPQETAIPTPEK	15	2	1	1	132626693	gi132626693	NP_001010833.2	mediator of DNA damage checkpoint protein 1 [Mus musculus]	Mdc1	K1471	2	K2(QTGG)	0	1.5705e+08	0	0.009362	44.87	0.00716026	3	2039.04	5.52964	31.257	4
Mascot	EndoSUMO1-46	KQPAPkPTALVTQGR	15	2	1	1	132626693	gi132626693	NP_001010833.2	mediator of DNA damage checkpoint protein 1 [Mus musculus]	Mdc1	K1314	6	K6(QTGG)	0	2.08352e+07	0	5.046e-05	44.5	0.00273206	4	1935.09	4.38053	25.6733	1
Mascot	EndoSUMO1-46	IkDEPEDDGYFAPPK	15	2	1	1	112734855	gi112734855	NP_033434.2	DNA topoisomerase 1 [Mus musculus]	Top1	K119	2	K2(QTGG)	0	1.15099e+08	0	0.003208	39.43	0.0222748	3	2063.97	5.82434	38.8133	2
Mascot	EndoSUMO1-46	LLIHMGLLkSEDK	13	4	1	1	226062635	gi226062635	NP_035371.4	ran GTPase-activating protein 1 [Mus musculus]	Rangap1	K526	9	K9(QTGG)	0	2.48035e+09	0	3.658e-05	35.38	0.0309581	2	1840.01	5.32268	47.0777	2
Mascot	EndoSUMO1-46	LLIHmGLLkSE	11	2	1	1	226062635	gi226062635	NP_035371.4	ran GTPase-activating protein 1 [Mus musculus]	Rangap1	K526	9	M5(Oxidation); K9(QTGG)	0	18312034	0	0.0009923	33.08	0.0590939	2	1612.88	5.34754	42.8307	1
Mascot	EndoSUMO1-46	SLAWQHLVkQEEE	13	1	1	1	125988414	gi125988414	NP_079775.2	EP300-interacting inhibitor of differentiation 3 [Mus musculus]	Eid3	K29	9	K9(QTGG)	0	5.51311e+06	0	0.004339	32.67	0.112369	2	1939.96	5.70442	47.7129	3
Mascot	EndoSUMO1-46	AkPSTEDLGDKK	12	1	1	1	6678489	gi6678489	NP_033486.1	small ubiquitin-related modifier 1 precursor [Mus musculus]	Sumo1	K7	2	K2(QTGG)	0	1.82315e+08	0	5.321e-06	31.72	0.159765	4	1631.83	3.10001	14.3039	2
Mascot	EndoSUMO1-46	SVkRPQDSSDTQSDDVIQR	19	1	1	1	254540158	gi254540158	NP_001156667.1	uncharacterized protein LOC666842 [Mus musculus]	Gm14692	K14	3	K3(QTGG)	0	9.09074e+06	0	0.005744	30.93	0.219568	4	2504.21	5.52069	20.5926	1
Mascot	EndoSUMO1-46	LLIHMGLLkSE	11	4	1	1	226062635	gi226062635	NP_035371.4	ran GTPase-activating protein 1 [Mus musculus]	Rangap1	K526	9	K9(QTGG)	0	2.75794e+09	0	0.007318	26.76	0.188511	2	1596.89	5.50382	53.3202	1
Mascot	EndoSUMO1-46	TkPVLMPLTEGPGAEGPR	18	1	1	1	170295840	gi170295840	NP_035718.2	transcription intermediary factor 1-beta [Mus musculus]	Trim28	K575	2	K2(QTGG)	0	2.10236e+07	0.002	0.01767	35.65	0.0596135	3	2193.15	6.81361	46.3396	2
Mascot	EndoSUMO1-46	QPAPkPTALVTQGR	14	1	1	1	132626693	gi132626693	NP_001010833.2	mediator of DNA damage checkpoint protein 1 [Mus musculus]	Mdc1	K1314	5	K5(QTGG)	0	6.87039e+06	0.002	0.02922	32.02	0.0748332	3	1806.99	5.37365	32.0968	0
Mascot	EndoSUMO1-47	LTEDkADVQSIIGLQR	16	2	1	1	170295840	gi170295840	NP_035718.2	transcription intermediary factor 1-beta [Mus musculus]	Trim28	K779	5	K5(QTGG)	0	1.068e+08	0	3.535e-07	83.31	9.58985e-07	2	2129.13	5.57227	49.1378	2
Mascot	EndoSUMO1-47	IkDEPEDDGYFAPPK	15	2	1	1	112734855	gi112734855	NP_033434.2	DNA topoisomerase 1 [Mus musculus]	Top1	K119	2	K2(QTGG)	0	9.98984e+07	0	0.002094	63.22	9.40475e-05	3	2063.97	6.8002	38.9031	2
Mascot	EndoSUMO1-47	VkEEPQETAIPTPEK	15	2	1	1	132626693	gi132626693	NP_001010833.2	mediator of DNA damage checkpoint protein 1 [Mus musculus]	Mdc1	K1471	2	K2(QTGG)	0	2.25391e+08	0	6.543e-05	54.09	0.000856898	2	2039.04	5.44644	31.5078	4
Mascot	EndoSUMO1-47	IkEEPLDDEYDR	12	1	1	1	167555112	gi167555112	NP_001107871.1	zinc finger MYM-type protein 4 [Mus musculus]	Zmym4	K250	2	K2(QTGG)	0	1.31668e+08	0	0.0005574	52.56	0.000961444	3	1864.87	6.05265	32.2258	3
Mascot	EndoSUMO1-47	DkADVQSIIGLQR	13	1	1	1	170295840	gi170295840	NP_035718.2	transcription intermediary factor 1-beta [Mus musculus]	Trim28	K779	2	K2(QTGG)	0	6.59093e+06	0	0.000391	49.57	0.00196857	2	1785.96	6.6618	46.7482	1
Mascot	EndoSUMO1-47	AkPSTEDLGDKK	12	2	1	1	6678489	gi6678489	NP_033486.1	small ubiquitin-related modifier 1 precursor [Mus musculus]	Sumo1	K7	2	K2(QTGG)	0	1.93807e+08	0	0.004989	39.78	0.0250262	3	1631.83	3.18306	14.3302	2
Mascot	EndoSUMO1-47	LLIHMGLLkSEDK	13	10	1	1	226062635	gi226062635	NP_035371.4	ran GTPase-activating protein 1 [Mus musculus]	Rangap1	K526	9	K9(QTGG)	0	11093151875	0	0.0008286	24.51	0.380193	2	1840.01	4.92463	47.9635	2
Mascot	EndoSUMO1-47	LLIHMGLLkSE	11	3	1	1	226062635	gi226062635	NP_035371.4	ran GTPase-activating protein 1 [Mus musculus]	Rangap1	K526	9	K9(QTGG)	0	2.35669e+09	0.004	0.0192	38.84	0.0116706	2	1596.89	5.19805	53.5651	1
Mascot	EndoSUMO1-47	QPAPkPTALVTQGR	14	1	1	1	132626693	gi132626693	NP_001010833.2	mediator of DNA damage checkpoint protein 1 [Mus musculus]	Mdc1	K1314	5	K5(QTGG)	0	6.66536e+06	0.004	0.01482	37.93	0.0191184	3	1806.99	5.47498	32.3064	0
Mascot	EndoSUMO1-47	kSASILDK	8	2	1	1	24415998	gi24415998	NP_079971.2	structural maintenance of chromosomes protein 6 [Mus musculus]	Smc6	K868	1	K1(QTGG)	0	1.49596e+07	0.004	0.01343	35.55	0.0473501	2	1204.66	5.582	18.6283	1
Mascot	EndoSUMO1-47	SVkRPQDSSDTQSDDVIQR	19	1	1	1	254540158	gi254540158	NP_001156667.1	uncharacterized protein LOC666842 [Mus musculus]	Gm14692	K14	3	K3(QTGG)	0	9.60705e+06	0.004	0.01477	31.66	0.180888	4	2504.21	4.54578	20.7771	1
Mascot	EndoSUMO1-47	KQPAPkPTALVTQGR	15	2	1	1	132626693	gi132626693	NP_001010833.2	mediator of DNA damage checkpoint protein 1 [Mus musculus]	Mdc1	K1314	6	K6(QTGG)	0	1.80946e+07	0.004	0.07536	28.15	0.119119	3	1935.09	4.89213	25.9588	1
Mascot	EndoSUMO1-47	TkPVLMPLTEGPGAEGPR	18	1	1	1	170295840	gi170295840	NP_035718.2	transcription intermediary factor 1-beta [Mus musculus]	Trim28	K575	2	K2(QTGG)	0	2.00636e+07	0.004	0.03041	26.47	0.496158	3	2193.15	6.14569	46.44	2
Mascot	EndoSUMO1-47	LLIHmGLLkSEDK	13	3	1	1	226062635	gi226062635	NP_035371.4	ran GTPase-activating protein 1 [Mus musculus]	Rangap1	K526	9	M5(Oxidation); K9(QTGG)	0	0	0.004	0.03047	25.97	0.369404	3	1856.01	6.0362	41.3284	2
Mascot	EndoSUMO1-47	VAVkGATISK	10	1	1	1	28316750	gi28316750	NP_783594.1	histone H2B type 1-A [Mus musculus]	Hist1h2ba	K7	4	K4(QTGG)	0	5.70705e+07	0.004	0.08554	25.57	0.264297	2	1316.76	4.39374	19.7521	1
Mascot	EndoSUMO1-47	VkMTTHLK	8	1	1	1	6678489	gi6678489	NP_033486.1	small ubiquitin-related modifier 1 precursor [Mus musculus]	Sumo1	K39	2	K2(QTGG)	0	0	0.004	0.03337	25.37	0.47321	3	1300.71	3.16892	15.7558	1
Mascot	EndoSUMO1-47	SLAWQHLVkQEEE	13	1	1	1	125988414	gi125988414	NP_079775.2	EP300-interacting inhibitor of differentiation 3 [Mus musculus]	Eid3	K29	9	K9(QTGG)	0	5.49865e+06	0.004	0.02421	23.44	0.950406	2	1939.96	5.13811	47.8394	3
Mascot	EndoSUMO1-45_1-1	SGDALTTVVVkQER	14	1	1	1	227430375	gi227430375	NP_780455.2	smad nuclear-interacting protein 1 [Mus musculus]	Snip1	K28	11	K11(QTGG)	0	1.73553e+07	0	0.0001185	51.17	0.00175988	2	1845.97	3.39692	36.5295	2
Mascot	EndoSUMO1-45_1-1	IkEEPLDDEYDR	12	2	1	1	167555112	gi167555112	NP_001107871.1	zinc finger MYM-type protein 4 [Mus musculus]	Zmym4	K250	2	K2(QTGG)	0	2.23415e+08	0	0.03483	39.09	0.0202661	2	1864.87	5.3071	31.7435	3
Mascot	EndoSUMO1-45_1-1	LLIHMGLLkSEDK	13	8	1	1	226062635	gi226062635	NP_035371.4	ran GTPase-activating protein 1 [Mus musculus]	Rangap1	K526	9	K9(QTGG)	0	21642281434	0	0.03798	35.27	0.0322426	2	1840.01	4.52658	46.7975	2
Mascot	EndoSUMO1-45_1-1	QPAPkPTALVTQGR	14	1	1	1	132626693	gi132626693	NP_001010833.2	mediator of DNA damage checkpoint protein 1 [Mus musculus]	Mdc1	K1314	5	K5(QTGG)	0	3.06073e+07	0.001	0.04811	38.89	0.0155205	3	1806.99	4.96833	31.6664	0
Mascot	EndoSUMO1-45_1-1	VAVkGATISK	10	1	1	1	28316750	gi28316750	NP_783594.1	histone H2B type 1-A [Mus musculus]	Hist1h2ba	K7	4	K4(QTGG)	0	1.42565e+08	0.001	0.07453	33.23	0.045038	2	1316.76	4.85727	18.9427	1
Mascot	EndoSUMO1-45_1-1	DLLQFFkPR	9	1	1	1	154146209	gi154146209	NP_001003918.2	ubiquitin carboxyl-terminal hydrolase 7 [Mus musculus]	Usp7	K870	7	K7(QTGG)	0	2.01551e+07	0.001	0.05434	31.19	0.0992606	2	1506.81	5.05513	61.7855	0
Mascot	EndoSUMO1-45_1-1	LLIHmGLLkSEDK	13	4	1	1	226062635	gi226062635	NP_035371.4	ran GTPase-activating protein 1 [Mus musculus]	Rangap1	K526	9	M5(Oxidation); K9(QTGG)	0	117324696	0.001	0.06725	25.92	0.367413	2	1856	5.12267	37.8633	2
Mascot	EndoSUMO1-45_1-1	LLIHmGLLkSE	11	1	1	1	226062635	gi226062635	NP_035371.4	ran GTPase-activating protein 1 [Mus musculus]	Rangap1	K526	9	M5(Oxidation); K9(QTGG)	0	7.30464e+07	0.001	0.07566	22.61	0.649982	2	1612.88	3.98523	52.7076	1
Mascot	EndoSUMO1-45_1-1	LLIHMGLLkSE	11	4	1	1	226062635	gi226062635	NP_035371.4	ran GTPase-activating protein 1 [Mus musculus]	Rangap1	K526	9	K9(QTGG)	0	3.0321e+09	0.002	0.08315	33.34	0.041409	2	1596.89	5.19805	53.1022	1
Mascot	EndoSUMO1-45_1-1	GkTVTTPWTEDPR	13	1	1	1	118403328	gi118403328	NP_573457.3	sex comb on midleg-like protein 2 [Mus musculus]	Scml2	K362	2	K2(QTGG)	0	6541907	0.003	0.1317	37.15	0.0426947	2	1830.91	6.85824	36.4312	2
Mascot	EndoSUMO1-45_1-1	VVVkVHNADAAQHPVK	16	1	2	1	267844908	gi267844908	NP_067360.2	E3 ubiquitin-protein ligase RAD18 isoform 2 [Mus musculus]	Rad18	K115	4	K4(QTGG)	0	1.23091e+07	0.003	0.09621	23.38	0.630479	3	2055.12	5.52154	16.418	1
Mascot	EndoSUMO1-45_1-1	SSkSmVLGYWDIR	13	1	1	1	6754086	gi6754086	NP_034490.1	glutathione S-transferase Mu 5 [Mus musculus]	Gstm5	K4	3	K3(QTGG); M5(Oxidation)	0	0	0.004	0.1354	23.31	0.945452	3	1900.93	3.64666	75.9087	1
Mascot	EndoSUMO1-45_1-1	IkTEPLDFNDYK	12	1	1	1	40254564	gi40254564	NP_056568.2	zinc finger E-box-binding homeobox 2 isoform 2 [Mus musculus]	Zeb2	K391	2	K2(QTGG)	0	0	0.007	0.1753	28.16	0.309103	2	1825.9	3.9054	43.759	1
Mascot	EndoSUMO1-45_1-1	ADAPLAVVkR	10	1	2	1	254028159	gi254028159	NP_001156772.1	scaffold attachment factor B1 [Mus musculus]	Safb	K316	9	K9(QTGG)	0	2.1688e+08	0.008	0.1848	25.01	0.198765	2	1382.78	4.56643	30.3856	1
Mascot	EndoSUMO1-45_2-1	AkPSTEDLGDKK	12	3	1	1	6678489	gi6678489	NP_033486.1	small ubiquitin-related modifier 1 precursor [Mus musculus]	Sumo1	K7	2	K2(QTGG)	0	2.68269e+09	0	0.003005	43.21	0.0112697	4	1631.83	2.35195	13.8989	2
Mascot	EndoSUMO1-45_2-1	VIkTEPEDSR	10	2	1	1	31543307	gi31543307	NP_032693.2	NGFI-A-binding protein 1 [Mus musculus]	Nab1	K479	3	K3(QTGG)	0	1.24669e+08	0.004	0.03493	33.95	0.082255	2	1516.77	3.9872	14.5145	2
Mascot	EndoSUMO1-45_2-1	AkPSTEDLGDK	11	1	1	1	6678489	gi6678489	NP_033486.1	small ubiquitin-related modifier 1 precursor [Mus musculus]	Sumo1	K7	2	K2(QTGG)	0	346795486	0.005	0.05328	36.19	0.0461517	3	1503.74	4.65111	16.265	1
Mascot	EndoSUMO1-45_2-1	GVIkTEEPDRPR	12	1	1	1	27734194	gi27734194	NP_775560.1	transcription factor SOX-30 [Mus musculus]	Sox30	K242	4	K4(QTGG)	0	1.18867e+08	0.001	0.02132	28.79	0.198525	3	1739.91	4.47423	17.4595	2
Mascot	EndoSUMO1-45_2-1	SVkRPQDSSDTQSDDVIQR	19	1	1	1	254540158	gi254540158	NP_001156667.1	uncharacterized protein LOC666842 [Mus musculus]	Gm14692	K14	3	K3(QTGG)	0	2.88484e+07	0.001	0.01295	39.52	0.0297867	4	2504.21	4.93574	20.1674	1
Mascot	EndoSUMO1-45_2-1	APTAALSPEPQDSkE	15	1	2	1	254028159	gi254028159	NP_001156772.1	scaffold attachment factor B1 [Mus musculus]	Safb	K373	14	K14(QTGG)	0	2.21596e+07	0.001	0.01856	27.89	0.293574	2	1883.91	5.00825	29.6907	1
Mascot	EndoSUMO1-45_2-1	VkEEPQETAIPTPEK	15	1	1	1	132626693	gi132626693	NP_001010833.2	mediator of DNA damage checkpoint protein 1 [Mus musculus]	Mdc1	K1471	2	K2(QTGG)	0	8.22751e+07	0.001	0.01775	38.43	0.032076	2	2039.04	3.94978	30.8553	4
Mascot	EndoSUMO1-45_2-1	IkEEPLDDEYDR	12	4	1	1	167555112	gi167555112	NP_001107871.1	zinc finger MYM-type protein 4 [Mus musculus]	Zmym4	K250	2	K2(QTGG)	0	5.01219e+08	0	0.0009967	48.1	0.00256174	2	1864.86	4.52161	31.3716	3
Mascot	EndoSUMO1-45_2-1	VTEPDHPVLASIkK	14	1	1	1	226423893	gi226423893	NP_001028638.2	zinc finger and BTB domain containing 2 [Mus musculus]	Zbtb2	K505	13	K13(QTGG)	0	26007815	0.005	0.05139	22.95	0.694831	2	1877.02	6.29104	31.7856	1
Mascot	EndoSUMO1-45_2-1	TkPVLMPLTEGPGAEGPR	18	3	1	1	170295840	gi170295840	NP_035718.2	transcription intermediary factor 1-beta [Mus musculus]	Trim28	K575	2	K2(QTGG)	0	5.16525e+08	0	0.0009968	52.58	0.00127751	2	2193.14	3.22969	45.1872	2
Mascot	EndoSUMO1-45_2-1	LLIHMGLLkSEDK	13	1	1	1	226062635	gi226062635	NP_035371.4	ran GTPase-activating protein 1 [Mus musculus]	Rangap1	K526	9	K9(QTGG)	0	48039113	0.002	0.02946	28.87	0.139382	2	1840.01	6.11878	45.8943	2
Mascot	EndoSUMO1-45_2-1	DkADVQSIIGLQR	13	2	1	1	170295840	gi170295840	NP_035718.2	transcription intermediary factor 1-beta [Mus musculus]	Trim28	K779	2	K2(QTGG)	0	4.16472e+08	0	0.0004396	74.86	5.60425e-06	2	1785.96	6.32005	46.1152	1
Mascot	EndoSUMO1-45_2-1	SLAWQHLVkQEEE	13	1	1	1	125988414	gi125988414	NP_079775.2	EP300-interacting inhibitor of differentiation 3 [Mus musculus]	Eid3	K29	9	K9(QTGG)	0	3.72068e+07	0	0.005996	24.05	0.84082	2	1939.96	4.82349	46.6338	3
Mascot	EndoSUMO1-45_2-1	LTEDkADVQSIIGLQR	16	2	1	1	170295840	gi170295840	NP_035718.2	transcription intermediary factor 1-beta [Mus musculus]	Trim28	K779	5	K5(QTGG)	0	5.56688e+08	0	3.225e-06	115.41	6.03534e-10	2	2129.13	3.96694	48.8955	2
Mascot	EndoSUMO1-45_2-1	LLIHMGLLkSE	11	1	1	1	226062635	gi226062635	NP_035371.4	ran GTPase-activating protein 1 [Mus musculus]	Rangap1	K526	9	K9(QTGG)	0	3.89271e+07	0.001	0.01847	38.21	0.0133793	3	1596.88	2.70525	52.4276	1
Mascot	EndoSUMO1-45_2-1	ETVVSGPLGVEDISPSMSPDDkSFTR	26	1	1	1	160333077	gi160333077	NP_038763.3	tumor suppressor p53-binding protein 1 [Mus musculus]	Trp53bp1	K1431	22	K22(QTGG)	0	6.08042e+08	0	0.0009051	20.55	2.56914	3	3093.48	5.12648	54.6628	3
Mascot	EndoSUMO1-45_3-1	LTEDkADVQSIIGLQR	16	3	1	1	170295840	gi170295840	NP_035718.2	transcription intermediary factor 1-beta [Mus musculus]	Trim28	K779	5	K5(QTGG)	0	3.04535e+08	0	3.811e-06	89.82	2.16072e-07	2	2129.13	5.22827	48.4872	2
Mascot	EndoSUMO1-45_3-1	IkDEPEDDGYFAPPK	15	3	1	1	112734855	gi112734855	NP_033434.2	DNA topoisomerase 1 [Mus musculus]	Top1	K119	2	K2(QTGG)	0	4.39251e+08	0	0.0007191	74.8	6.43222e-06	2	2063.97	5.269	38.373	2
Mascot	EndoSUMO1-45_3-1	DkADVQSIIGLQR	13	1	1	1	170295840	gi170295840	NP_035718.2	transcription intermediary factor 1-beta [Mus musculus]	Trim28	K779	2	K2(QTGG)	0.0429	1.21311e+07	0	1.346e-05	66.98	3.57798e-05	2	1785.96	7.00355	46.0993	1
Mascot	EndoSUMO1-45_3-1	VkEEPQETAIPTPEK	15	2	1	1	132626693	gi132626693	NP_001010833.2	mediator of DNA damage checkpoint protein 1 [Mus musculus]	Mdc1	K1471	2	K2(QTGG)	0	2.35267e+08	0	0.003154	52.42	0.00124669	2	2039.04	5.08724	29.3734	4
Mascot	EndoSUMO1-45_3-1	TSLLGkPVLGLSDANGPVTPSTSTMK	26	1	2	1	267844908	gi267844908	NP_067360.2	E3 ubiquitin-protein ligase RAD18 isoform 2 [Mus musculus]	Rad18	K177	6	K6(QTGG)	0	3.33258e+07	0	0.001121	26.21	0.547591	3	2914.54	6.30098	53.8725	0
Mascot	EndoSUMO1-45_3-1	GAAAAAAGQAGTVPPGAPGAPPLPGMAIVkE	31	3	1	1	170295840	gi170295840	NP_035718.2	transcription intermediary factor 1-beta [Mus musculus]	Trim28	K554	30	K30(QTGG)	0	105254979	0	1.025e-06	20.09	2.23422	3	3038.59	4.93996	56.0917	1
Mascot	EndoSUMO1-45_3-1	AkPSTEDLGDKK	12	2	1	1	6678489	gi6678489	NP_033486.1	small ubiquitin-related modifier 1 precursor [Mus musculus]	Sumo1	K7	2	K2(QTGG)	0	8.43283e+07	0.002	0.03525	29.78	0.247842	4	1631.83	2.65118	14.0639	2
Mascot	EndoSUMO1-45_1-2	SGDALTTVVVkQER	14	1	1	1	227430375	gi227430375	NP_780455.2	smad nuclear-interacting protein 1 [Mus musculus]	Snip1	K28	11	K11(QTGG)	0	1.34922e+07	0	2.655e-05	47.51	0.00397685	2	1845.98	5.44687	36.0513	2
Mascot	EndoSUMO1-45_1-2	IkEEPLDDEYDR	12	1	1	1	167555112	gi167555112	NP_001107871.1	zinc finger MYM-type protein 4 [Mus musculus]	Zmym4	K250	2	K2(QTGG)	0	6.96347e+07	0	0.002859	46.7	0.0035116	2	1864.87	5.24164	31.1847	3
Mascot	EndoSUMO1-45_1-2	VVVkVHNADAAQHPVK	16	1	2	1	267844908	gi267844908	NP_067360.2	E3 ubiquitin-protein ligase RAD18 isoform 2 [Mus musculus]	Rad18	K115	4	K4(QTGG)	0	1.54836e+07	0	0.0003781	38.95	0.0171095	3	2055.12	6.32341	16.1444	1
Mascot	EndoSUMO1-45_1-2	LLIHMGLLkSEDK	13	6	1	1	226062635	gi226062635	NP_035371.4	ran GTPase-activating protein 1 [Mus musculus]	Rangap1	K526	9	K9(QTGG)	0	6516887121	0	0.0007835	34.48	0.0363224	2	1840.01	7.44562	46.8322	2
Mascot	EndoSUMO1-45_1-2	LLIHMGLLkSE	11	1	1	1	226062635	gi226062635	NP_035371.4	ran GTPase-activating protein 1 [Mus musculus]	Rangap1	K526	9	K9(QTGG)	0	3.26983e+09	0	0.001105	33.57	0.039317	2	1596.89	5.80959	52.2694	1
Mascot	EndoSUMO1-45_1-2	DLLQFFkPR	9	1	1	1	154146209	gi154146209	NP_001003918.2	ubiquitin carboxyl-terminal hydrolase 7 [Mus musculus]	Usp7	K870	7	K7(QTGG)	0	2.25373e+07	0.001	0.006434	47.55	0.00221938	2	1506.82	5.86525	61.2	0
Mascot	EndoSUMO1-45_1-2	ADAPLAVVkR	10	1	2	1	254028159	gi254028159	NP_001156772.1	scaffold attachment factor B1 [Mus musculus]	Safb	K316	9	K9(QTGG)	0	2.27742e+08	0.001	0.01104	27.51	0.1155	2	1382.78	7.03822	29.8347	1
Mascot	EndoSUMO1-45_1-2	LLIHmGLLkSEDK	13	4	1	1	226062635	gi226062635	NP_035371.4	ran GTPase-activating protein 1 [Mus musculus]	Rangap1	K526	9	M5(Oxidation); K9(QTGG)	0	4.57606e+07	0.001	0.0108	21.02	1.11486	2	1856.01	6.76692	37.3471	2
Mascot	EndoSUMO1-45_1-2	MNDAFGDTkFSAVLVEPPPLNLPSAGLSSQE	31	1	1	1	170295840	gi170295840	NP_035718.2	transcription intermediary factor 1-beta [Mus musculus]	Trim28	K804	9	K9(QTGG)	0	3.5908e+07	0.001	0.01288	20.69	2.70689	3	3574.76	7.19971	72.3166	1
Mascot	EndoSUMO1-45_1-2	QPAPkPTALVTQGR	14	1	1	1	132626693	gi132626693	NP_001010833.2	mediator of DNA damage checkpoint protein 1 [Mus musculus]	Mdc1	K1314	5	K5(QTGG)	0	3.14085e+07	0.002	0.03146	27.3	0.221868	3	1806.99	5.67764	31.1689	0
Mascot	EndoSUMO1-45_1-2	GLkVEPEEPSQVSQLPLNHQNAK	23	1	1	1	295148122	gi295148122	NP_001171176.1	homeobox and leucine zipper protein Homez [Mus musculus]	Homez	K157	3	K3(QTGG)	0	2.45632e+07	0.002	0.03341	22.86	1.36881	4	2885.5	7.85314	41.4528	2
Mascot	EndoSUMO1-45_1-2	IkTEPLDFNDYK	12	1	1	1	40254564	gi40254564	NP_056568.2	zinc finger E-box-binding homeobox 2 isoform 2 [Mus musculus]	Zeb2	K391	2	K2(QTGG)	0	8.37588e+06	0.003	0.05146	33.62	0.0866196	2	1825.91	5.77733	43.4094	1
Mascot	EndoSUMO1-45_1-2	VkVEPQEGSDNPENPDDFLVLSK	23	1	2	1	256017167	gi256017167	NP_001157746.1	MAX gene-associated protein isoform 2 [Mus musculus]	Mga	K1890	2	K2(QTGG)	0	0	0.004	0.07667	23.69	1.26345	3	2899.41	5.58185	51.7142	3
Mascot	EndoSUMO1-45_1-2	FDMDVQkFNE	10	1	2	1	21746153	gi21746153	NP_081786.1	Xlr-like [Mus musculus]	3830403N18Rik	K120	7	K7(QTGG)	0	1.46184e+07	0.006	0.08977	29.5	0.0793828	2	1615.72	6.93268	47.9958	1
Mascot	EndoSUMO1-45_1-2	STIkQEPTEK	10	1	1	1	160333703	gi160333703	NP_690855.2	lysine-specific demethylase 5B [Mus musculus]	Kdm5b	K278	4	K4(QTGG)	0	2.49243e+07	0.006	0.09419	24.88	0.86652	2	1503.77	4.76603	13.6298	2
Mascot	EndoSUMO1-45_1-2	VAVkGATISK	10	1	1	1	28316750	gi28316750	NP_783594.1	histone H2B type 1-A [Mus musculus]	Hist1h2ba	K7	4	K4(QTGG)	0	1.60314e+08	0.007	0.1006	27.27	0.160593	2	1316.76	6.80406	18.5642	1
Mascot	EndoSUMO1-45_1-2	GkTVTTPWTEDPR	13	1	1	1	118403328	gi118403328	NP_573457.3	sex comb on midleg-like protein 2 [Mus musculus]	Scml2	K362	2	K2(QTGG)	0	8.10149e+06	0.009	0.1138	37.45	0.039809	2	1830.91	6.7249	35.8616	2
Mascot	EndoSUMO1-45_1-3	SGDALTTVVVkQER	14	1	1	1	227430375	gi227430375	NP_780455.2	smad nuclear-interacting protein 1 [Mus musculus]	Snip1	K28	11	K11(QTGG)	0	1.33666e+07	0	1.951e-09	61.57	0.000156497	2	1845.98	5.18236	36.1614	2
Mascot	EndoSUMO1-45_1-3	LLIHMGLLkSE	11	4	1	1	226062635	gi226062635	NP_035371.4	ran GTPase-activating protein 1 [Mus musculus]	Rangap1	K526	9	K9(QTGG)	0	2.81373e+09	0	0.0007625	47.05	0.00176335	2	1596.89	5.50382	53.1966	1
Mascot	EndoSUMO1-45_1-3	IkEEPLDDEYDR	12	2	1	1	167555112	gi167555112	NP_001107871.1	zinc finger MYM-type protein 4 [Mus musculus]	Zmym4	K250	2	K2(QTGG)	0	2.34647e+08	0	0.001008	43.91	0.00684451	2	1864.87	5.7653	31.3434	3
Mascot	EndoSUMO1-45_1-3	LLIHMGLLkSEDK	13	8	1	1	226062635	gi226062635	NP_035371.4	ran GTPase-activating protein 1 [Mus musculus]	Rangap1	K526	9	K9(QTGG)	0	5.79236e+09	0	3.63e-06	41.09	0.00799433	2	1840.01	6.91488	47.1795	2
Mascot	EndoSUMO1-45_1-3	ADAPLAVVkR	10	1	2	1	254028159	gi254028159	NP_001156772.1	scaffold attachment factor B1 [Mus musculus]	Safb	K316	9	K9(QTGG)	0	1.9659e+08	0.001	0.008534	26.78	0.126671	2	1382.78	5.80232	29.8276	1
Mascot	EndoSUMO1-45_1-3	QPAPkPTALVTQGR	14	1	1	1	132626693	gi132626693	NP_001010833.2	mediator of DNA damage checkpoint protein 1 [Mus musculus]	Mdc1	K1314	5	K5(QTGG)	0	3.73487e+07	0.001	0.004568	22.6	0.654503	3	1806.99	5.57631	31.1378	0
Mascot	EndoSUMO1-45_1-3	KQPAPkPTALVTQGR	15	1	1	1	132626693	gi132626693	NP_001010833.2	mediator of DNA damage checkpoint protein 1 [Mus musculus]	Mdc1	K1314	6	K6(QTGG)	0	8.02757e+07	0.003	0.02674	23.53	0.322503	3	1935.09	5.64912	24.4454	1
Mascot	EndoSUMO1-45_1-3	IkTEPLDFNDYK	12	1	1	1	40254564	gi40254564	NP_056568.2	zinc finger E-box-binding homeobox 2 isoform 2 [Mus musculus]	Zeb2	K391	2	K2(QTGG)	0	8.28083e+06	0.007	0.06928	25.35	0.587278	2	1825.91	6.64643	43.5579	1
Mascot	EndoSUMO1-45_2-2	LTEDkADVQSIIGLQR	16	2	1	1	170295840	gi170295840	NP_035718.2	transcription intermediary factor 1-beta [Mus musculus]	Trim28	K779	5	K5(QTGG)	0	4.46925e+08	0	1.792e-07	94.99	6.74801e-08	2	2129.13	4.54027	48.4805	2
Mascot	EndoSUMO1-45_2-2	DkADVQSIIGLQR	13	1	1	1	170295840	gi170295840	NP_035718.2	transcription intermediary factor 1-beta [Mus musculus]	Trim28	K779	2	K2(QTGG)	0	1.97775e+08	0	5.755e-05	87.64	3.04771e-07	2	1785.96	7.61869	45.7844	1
Mascot	EndoSUMO1-45_2-2	TkPVLMPLTEGPGAEGPR	18	3	1	1	170295840	gi170295840	NP_035718.2	transcription intermediary factor 1-beta [Mus musculus]	Trim28	K575	2	K2(QTGG)	0	4.6564e+08	0	0.0002666	65.98	5.43936e-05	3	2193.15	7.06407	44.8893	2
Mascot	EndoSUMO1-45_2-2	ETVVSGPLGVEDISPSMSPDDkSFTR	26	2	1	1	160333077	gi160333077	NP_038763.3	tumor suppressor p53-binding protein 1 [Mus musculus]	Trp53bp1	K1431	22	K22(QTGG)	0	563116101	0	2.307e-05	29.71	0.313661	3	3093.49	5.71838	54.4423	3
Mascot	EndoSUMO1-45_2-2	GVIkTEEPDRPR	12	2	1	1	27734194	gi27734194	NP_775560.1	transcription factor SOX-30 [Mus musculus]	Sox30	K242	4	K4(QTGG)	0	1.0112e+08	0	0.0004671	23.78	0.629237	3	1739.91	4.57947	16.4872	2
Mascot	EndoSUMO1-45_2-2	IkEEPLDDEYDR	12	2	1	1	167555112	gi167555112	NP_001107871.1	zinc finger MYM-type protein 4 [Mus musculus]	Zmym4	K250	2	K2(QTGG)	0	4.54099e+08	0.001	0.001057	62.34	0.000103416	3	1864.87	7.32907	30.8985	3
Mascot	EndoSUMO1-45_2-2	SVkRPQDSSDTQSDDVIQR	19	1	1	1	254540158	gi254540158	NP_001156667.1	uncharacterized protein LOC666842 [Mus musculus]	Gm14692	K14	3	K3(QTGG)	0	2.84957e+07	0.001	0.004146	46.12	0.00669256	4	2504.22	7.17804	19.6626	1
Mascot	EndoSUMO1-45_2-2	VkEEPQETAIPTPEK	15	1	1	1	132626693	gi132626693	NP_001010833.2	mediator of DNA damage checkpoint protein 1 [Mus musculus]	Mdc1	K1471	2	K2(QTGG)	0	6.06602e+07	0.001	0.003276	42.98	0.0111928	2	2039.04	5.6859	30.3794	4
Mascot	EndoSUMO1-45_2-2	AkPSTEDLGDKK	12	3	1	1	6678489	gi6678489	NP_033486.1	small ubiquitin-related modifier 1 precursor [Mus musculus]	Sumo1	K7	2	K2(QTGG)	0	1.94782e+09	0.001	0.0006541	30.42	0.213883	4	1631.83	2.65118	13.8187	2
Mascot	EndoSUMO1-45_2-2	SLAWQHLVkQEEEE	14	1	1	1	125988414	gi125988414	NP_079775.2	EP300-interacting inhibitor of differentiation 3 [Mus musculus]	Eid3	K29	9	K9(QTGG)	0	3.42424e+07	0.001	0.006612	21.32	1.68537	2	2069.01	5.88086	47.9322	4
Mascot	EndoSUMO1-45_2-2	LLIHMGLLkSEDK	13	2	1	1	226062635	gi226062635	NP_035371.4	ran GTPase-activating protein 1 [Mus musculus]	Rangap1	K526	9	K9(QTGG)	0	52747408	0.002	0.009499	25.03	0.320018	2	1840.01	7.51196	45.65	2
Mascot	EndoSUMO1-45_2-2	AkPSTEDLGDK	11	1	1	1	6678489	gi6678489	NP_033486.1	small ubiquitin-related modifier 1 precursor [Mus musculus]	Sumo1	K7	2	K2(QTGG)	0	1.87418e+08	0.003	0.01818	25.01	0.62406	2	1503.74	5.41094	16.0007	1
Mascot	EndoSUMO1-45_2-2	VIkTEPEDSR	10	1	1	1	31543307	gi31543307	NP_032693.2	NGFI-A-binding protein 1 [Mus musculus]	Nab1	K479	3	K3(QTGG)	0	3.64931e+07	0.007	0.04485	23.34	0.949139	2	1516.77	4.63104	14.352	2
Mascot	EndoSUMO1-45_2-3	LTEDkADVQSIIGLQR	16	2	1	1	170295840	gi170295840	NP_035718.2	transcription intermediary factor 1-beta [Mus musculus]	Trim28	K779	5	K5(QTGG)	0	5.46251e+08	0	7.147e-09	107.71	3.57844e-09	2	2129.13	4.99894	48.7246	2
Mascot	EndoSUMO1-45_2-3	DkADVQSIIGLQR	13	2	1	1	170295840	gi170295840	NP_035718.2	transcription intermediary factor 1-beta [Mus musculus]	Trim28	K779	2	K2(QTGG)	0	4.48055e+08	0	0.0001052	87.53	3.12589e-07	2	1785.96	7.82374	45.9852	1
Mascot	EndoSUMO1-45_2-3	AkPSTEDLGDK	11	1	1	1	6678489	gi6678489	NP_033486.1	small ubiquitin-related modifier 1 precursor [Mus musculus]	Sumo1	K7	2	K2(QTGG)	0	422661869	0	0.0003911	70.19	1.89333e-05	3	1503.74	5.44259	15.8249	1
Mascot	EndoSUMO1-45_2-3	TkPVLMPLTEGPGAEGPR	18	2	1	1	170295840	gi170295840	NP_035718.2	transcription intermediary factor 1-beta [Mus musculus]	Trim28	K575	2	K2(QTGG)	0	4.90018e+08	0	8.005e-05	61.63	0.00015514	2	2193.14	4.23156	45.0104	2
Mascot	EndoSUMO1-45_2-3	SVkRPQDSSDTQSDDVIQR	19	1	1	1	254540158	gi254540158	NP_001156667.1	uncharacterized protein LOC666842 [Mus musculus]	Gm14692	K14	3	K3(QTGG)	0	2.95698e+07	0	0.0005627	40.6	0.023725	4	2504.21	6.5931	19.5695	1
Mascot	EndoSUMO1-45_2-3	ETVVSGPLGVEDISPSMSPDDkSFTR	26	2	1	1	160333077	gi160333077	NP_038763.3	tumor suppressor p53-binding protein 1 [Mus musculus]	Trp53bp1	K1431	22	K22(QTGG)	0	541991936	0	2.557e-06	31.9	0.186981	3	3093.48	4.53457	54.4499	3
Mascot	EndoSUMO1-45_2-3	GVIkTEEPDRPR	12	2	1	1	27734194	gi27734194	NP_775560.1	transcription factor SOX-30 [Mus musculus]	Sox30	K242	4	K4(QTGG)	0	107943109	0	0.0007766	30.75	0.133319	4	1739.91	3.23873	16.2075	2
Mascot	EndoSUMO1-45_2-3	LLIHMGLLkSEDK	13	1	1	1	226062635	gi226062635	NP_035371.4	ran GTPase-activating protein 1 [Mus musculus]	Rangap1	K526	9	K9(QTGG)	0	5.063e+07	0	0.0004492	29.17	0.129413	2	1840.01	5.72073	45.6827	2
Mascot	EndoSUMO1-45_2-3	AkPSTEDLGDKK	12	2	1	1	6678489	gi6678489	NP_033486.1	small ubiquitin-related modifier 1 precursor [Mus musculus]	Sumo1	K7	2	K2(QTGG)	0	2740112936	0.001	0.002662	36.36	0.0530503	3	1631.83	4.64176	13.6722	2
Mascot	EndoSUMO1-45_2-3	LLIHMGLLkSE	11	1	1	1	226062635	gi226062635	NP_035371.4	ran GTPase-activating protein 1 [Mus musculus]	Rangap1	K526	9	K9(QTGG)	0	4.62309e+07	0.001	0.005846	30.78	0.0708591	3	1596.89	4.65454	52.5459	1
Mascot	EndoSUMO1-45_2-3	SLAWQHLVkQEEE	13	1	1	1	125988414	gi125988414	NP_079775.2	EP300-interacting inhibitor of differentiation 3 [Mus musculus]	Eid3	K29	9	K9(QTGG)	0	37502597	0.001	0.002552	26.79	0.435157	2	1939.96	5.76735	46.5896	3
Mascot	EndoSUMO1-45_2-3	IkEEPLDDEYDR	12	2	1	1	167555112	gi167555112	NP_001107871.1	zinc finger MYM-type protein 4 [Mus musculus]	Zmym4	K250	2	K2(QTGG)	0	5.22946e+08	0.002	0.006105	50.82	0.00141206	3	1864.87	7.03451	31.0754	3
Mascot	EndoSUMO1-45_2-3	VIkTEPEDSR	10	2	1	1	31543307	gi31543307	NP_032693.2	NGFI-A-binding protein 1 [Mus musculus]	Nab1	K479	3	K3(QTGG)	0	1.35511e+08	0.005	0.02619	27.87	0.339511	3	1516.77	5.86962	14.2528	2
Mascot	EndoSUMO1-45_2-3	VkEEPQETAIPTPEK	15	1	1	1	132626693	gi132626693	NP_001010833.2	mediator of DNA damage checkpoint protein 1 [Mus musculus]	Mdc1	K1471	2	K2(QTGG)	0	397695453	0.006	0.04115	45.63	0.00608461	3	2039.04	5.70924	30.3503	4
Mascot	EndoSUMO1-45_2-3	KQPAPkPTALVTQGR	15	1	1	1	132626693	gi132626693	NP_001010833.2	mediator of DNA damage checkpoint protein 1 [Mus musculus]	Mdc1	K1314	6	K6(QTGG)	0	1.9316e+07	0.007	0.05427	27.16	0.13452	3	1935.09	7.35234	24.3725	1
Mascot	EndoSUMO1-45_2-3	DkDWRPAITIK	11	1	1	1	407262350	gi407262350	XP_003946066.1	PREDICTED: SUMO-conjugating enzyme UBC9-like [Mus musculus]	LOC100044900	K101	2	K2(QTGG)	0	1.18552e+07	0.009	0.06592	20.27	1.60881	2	1685.91	5.65063	39.4436	1
Mascot	EndoSUMO1-45_3-2	LTEDkADVQSIIGLQR	16	2	1	1	170295840	gi170295840	NP_035718.2	transcription intermediary factor 1-beta [Mus musculus]	Trim28	K779	5	K5(QTGG)	0	1.60308e+08	0	2.936e-08	89.38	2.40899e-07	2	2129.13	5.1136	48.9153	2
Mascot	EndoSUMO1-45_3-2	DkADVQSIIGLQR	13	1	1	1	170295840	gi170295840	NP_035718.2	transcription intermediary factor 1-beta [Mus musculus]	Trim28	K779	2	K2(QTGG)	0	6.50856e+06	0	1.64e-05	63.23	8.47523e-05	2	1785.96	6.6618	46.5469	1
Mascot	EndoSUMO1-45_3-2	IkDEPEDDGYFAPPK	15	2	1	1	112734855	gi112734855	NP_033434.2	DNA topoisomerase 1 [Mus musculus]	Top1	K119	2	K2(QTGG)	0	2.6517e+08	0	0.0002978	59.8	0.000199897	2	2063.96	3.4947	38.549	2
Mascot	EndoSUMO1-45_3-2	VkEEPQETAIPTPEK	15	2	1	1	132626693	gi132626693	NP_001010833.2	mediator of DNA damage checkpoint protein 1 [Mus musculus]	Mdc1	K1471	2	K2(QTGG)	0	773278853	0	0.002938	52.86	0.00114288	2	2039.04	6.2247	30.7514	4
Mascot	EndoSUMO1-45_3-2	AkPSTEDLGDKK	12	2	1	1	6678489	gi6678489	NP_033486.1	small ubiquitin-related modifier 1 precursor [Mus musculus]	Sumo1	K7	2	K2(QTGG)	0	3.21004e+07	0	0.00831	37.05	0.0452572	3	1631.83	4.64176	14.0709	2
Mascot	EndoSUMO1-45_3-2	GAAAAAAGQAGTVPPGAPGAPPLPGMAIVkEEE	33	3	1	1	170295840	gi170295840	NP_035718.2	transcription intermediary factor 1-beta [Mus musculus]	Trim28	K554	30	K30(QTGG)	0	6.57433e+07	0	0.007759	25.64	0.802319	3	3296.68	7.03565	58.8129	3
Mascot	EndoSUMO1-45_3-2	VAVkGATISK	10	2	1	1	28316750	gi28316750	NP_783594.1	histone H2B type 1-A [Mus musculus]	Hist1h2ba	K7	4	K4(QTGG)	0	5.15655e+08	0.002	0.01899	35.98	0.0239857	2	1316.76	6.34054	18.7147	1
Mascot	EndoSUMO1-45_3-2	kSASILDK	8	1	1	1	24415998	gi24415998	NP_079971.2	structural maintenance of chromosomes protein 6 [Mus musculus]	Smc6	K868	1	K1(QTGG)	0	2.42944e+07	0.003	0.03277	37.73	0.028663	3	1204.66	5.5455	17.9951	1
Mascot	EndoSUMO1-45_3-2	AkPSTEDLGDK	11	1	1	1	6678489	gi6678489	NP_033486.1	small ubiquitin-related modifier 1 precursor [Mus musculus]	Sumo1	K7	2	K2(QTGG)	0	4.3511e+06	0.003	0.03327	23.1	0.970252	3	1503.74	5.86877	16.7159	1
Mascot	EndoSUMO1-45_3-2	LLIHMGLLkSEDK	13	1	1	1	226062635	gi226062635	NP_035371.4	ran GTPase-activating protein 1 [Mus musculus]	Rangap1	K526	9	K9(QTGG)	0	2.06903e+07	0.006	0.07138	25.08	0.335913	2	1840.01	5.85342	46.9274	2
Mascot	EndoSUMO1-45_3-3	LTEDkADVQSIIGLQR	16	2	1	1	170295840	gi170295840	NP_035718.2	transcription intermediary factor 1-beta [Mus musculus]	Trim28	K779	5	K5(QTGG)	0	2.22052e+08	0	1.354e-06	83.52	9.21276e-07	3	2129.13	6.62661	48.631	2
Mascot	EndoSUMO1-45_3-3	VkEEPQETAIPTPEK	15	3	1	1	132626693	gi132626693	NP_001010833.2	mediator of DNA damage checkpoint protein 1 [Mus musculus]	Mdc1	K1471	2	K2(QTGG)	0	1.90842e+08	0	8.948e-05	62.18	0.00013145	2	2039.04	6.52403	30.4025	4
Mascot	EndoSUMO1-45_3-3	DkADVQSIIGLQR	13	1	1	1	170295840	gi170295840	NP_035718.2	transcription intermediary factor 1-beta [Mus musculus]	Trim28	K779	2	K2(QTGG)	0	9.64812e+06	0	0.0001348	54.08	0.0007041	2	1785.95	5.15811	46.3446	1
Mascot	EndoSUMO1-45_3-3	VAVkGATISK	10	1	1	1	28316750	gi28316750	NP_783594.1	histone H2B type 1-A [Mus musculus]	Hist1h2ba	K7	4	K4(QTGG)	0	3.70568e+08	0	0.003901	34.05	0.0335698	2	1316.76	6.98947	18.653	1
Mascot	EndoSUMO1-45_3-3	IkDEPEDDGYFAPPK	15	2	1	1	112734855	gi112734855	NP_033434.2	DNA topoisomerase 1 [Mus musculus]	Top1	K119	2	K2(QTGG)	0	3.06503e+08	0	0.003676	31.02	0.15525	2	2063.97	6.57015	38.3038	2
Mascot	EndoSUMO1-45_3-3	GAAAAAAGQAGTVPPGAPGAPPLPGMAIVkE	31	2	1	1	170295840	gi170295840	NP_035718.2	transcription intermediary factor 1-beta [Mus musculus]	Trim28	K554	30	K30(QTGG)	0	6.07257e+07	0	9.457e-07	26.42	0.495404	3	3038.59	7.10931	56.3664	1
Mascot	EndoSUMO1-45_3-3	AkPSTEDLGDK	11	1	1	1	6678489	gi6678489	NP_033486.1	small ubiquitin-related modifier 1 precursor [Mus musculus]	Sumo1	K7	2	K2(QTGG)	0	5.28068e+06	0.003	0.02082	32.98	0.0981826	3	1503.74	6.96467	16.6291	1
Mascot	EndoSUMO1-45_3-3	AkPSTEDLGDKK	12	1	1	1	6678489	gi6678489	NP_033486.1	small ubiquitin-related modifier 1 precursor [Mus musculus]	Sumo1	K7	2	K2(QTGG)	0	4.7147e+07	0.004	0.02181	30.15	0.229775	3	1631.83	5.42722	13.992	2
Mascot	EndoSUMO1-45_3-3	VkMTTHLK	8	1	1	1	6678489	gi6678489	NP_033486.1	small ubiquitin-related modifier 1 precursor [Mus musculus]	Sumo1	K39	2	K2(QTGG)	0	6.91878e+06	0.005	0.02921	20.42	1.47975	3	1300.71	3.02815	15.2261	1
Mascot	EndoSUMO1-02	IkDEPEDDGYFAPPK	15	1	1	1	112734855	gi112734855	NP_033434.2	DNA topoisomerase 1 [Mus musculus]	Top1	K119	2	K2(QTGG)	0	72030294	0	8.625e-05	42.94	0.00509176	3	2063.95	-1.53904	43.0307	2
Mascot	EndoSUMO1-02	IkEEPLDDEYDR	12	3	1	1	167555112	gi167555112	NP_001107871.1	zinc finger MYM-type protein 4 [Mus musculus]	Zmym4	K250	2	K2(QTGG)	0	1.31069e+08	0	0.002873	25.28	0.290257	2	1864.86	2.88516	34.8213	3
Mascot	EndoSUMO1-02	VTQGkPTR	8	1	1	1	132626693	gi132626693	NP_001010833.2	mediator of DNA damage checkpoint protein 1 [Mus musculus]	Mdc1	K1497	5	K5(QTGG)	0	24935168	0.007	0.09905	27.72	0.197528	3	1229.66	-0.0355354	9.82395	0
Mascot	EndoSUMO1-05	AkPSTEDLGDKK	12	3	1	1	6678489	gi6678489	NP_033486.1	small ubiquitin-related modifier 1 precursor [Mus musculus]	Sumo1	K7	2	K2(QTGG)	0	383180692	0	0.013	33.67	0.0763071	3	1631.83	2.17318	10.6748	2
Mascot	EndoSUMO1-05	IkEEPLDDEYDR	12	4	1	1	167555112	gi167555112	NP_001107871.1	zinc finger MYM-type protein 4 [Mus musculus]	Zmym4	K250	2	K2(QTGG)	0	1.9299e+08	0	0.008677	31.96	0.0623104	2	1864.86	2.75424	33.3889	3
Mascot	EndoSUMO1-05	LLIHMGLLkSE	11	2	1	1	226062635	gi226062635	NP_035371.4	ran GTPase-activating protein 1 [Mus musculus]	Rangap1	K526	9	K9(QTGG)	0	1.23237e+08	0	0.002523	21.9	0.501351	3	1596.88	-0.161359	59.908	1
Mascot	EndoSUMO1-07	IkEEPLDDEYDR	12	2	1	1	167555112	gi167555112	NP_001107871.1	zinc finger MYM-type protein 4 [Mus musculus]	Zmym4	K250	2	K2(QTGG)	0	178828136	0	0.002359	21.67	0.635839	2	1864.86	0.463211	33.8846	3
Mascot	EndoSUMO1-07	TEVTNPVGckSEEPDSDTK	19	1	1	1	153792534	gi153792534	NP_035370.2	E3 SUMO-protein ligase RanBP2 [Mus musculus]	Ranbp2	K2627	10	C9(Carbamidomethyl); K10(QTGG)	0	3.62828e+07	0	0.000153	21.1	0.451776	3	2436.08	0.336289	27.1938	3
Mascot	EndoSUMO1-07	VTQGkPTR	8	1	1	1	132626693	gi132626693	NP_001010833.2	mediator of DNA damage checkpoint protein 1 [Mus musculus]	Mdc1	K1497	5	K5(QTGG)	0	1.5279e+07	0.001	0.02522	24.07	0.578994	3	1229.66	0.857908	6.32655	0
Mascot	EndoSUMO1-07	LLIHMGLLkSE	11	2	1	1	226062635	gi226062635	NP_035371.4	ran GTPase-activating protein 1 [Mus musculus]	Rangap1	K526	9	K9(QTGG)	0	3.24296e+08	0.001	0.01063	20.98	0.604481	2	1596.88	2.36968	59.741	1
Mascot	EndoSUMO1-09	IkDEPEDDGYFAPPK	15	1	1	1	112734855	gi112734855	NP_033434.2	DNA topoisomerase 1 [Mus musculus]	Top1	K119	2	K2(QTGG)	0	82206085	0	3.697e-06	38.15	0.0171788	3	2063.96	1.83216	42.0725	2
Mascot	EndoSUMO1-09	AkPSTEDLGDKK	12	3	1	1	6678489	gi6678489	NP_033486.1	small ubiquitin-related modifier 1 precursor [Mus musculus]	Sumo1	K7	2	K2(QTGG)	0	2.18726e+08	0	3.432e-05	29.44	0.201303	4	1631.83	2.20234	15.5954	2
Mascot	EndoSUMO1-09	LLIHMGLLkSE	11	1	1	1	226062635	gi226062635	NP_035371.4	ran GTPase-activating protein 1 [Mus musculus]	Rangap1	K526	9	K9(QTGG)	0	3.23043e+08	0	0.001681	29.2	0.0910715	3	1596.88	2.36126	59.3365	1
Mascot	EndoSUMO1-09	IkEEPLDDEYDR	12	1	1	1	167555112	gi167555112	NP_001107871.1	zinc finger MYM-type protein 4 [Mus musculus]	Zmym4	K250	2	K2(QTGG)	0	147814449	0	0.000178	25.61	0.289903	3	1864.86	4.18711	34.145	3
Mascot	EndoSUMO1-10	IkDEPEDDGYFAPPK	15	2	1	1	112734855	gi112734855	NP_033434.2	DNA topoisomerase 1 [Mus musculus]	Top1	K119	2	K2(QTGG)	0	1.78295e+08	0	2.585e-05	55.61	0.000314222	3	2063.96	2.98546	42.2606	2
Mascot	EndoSUMO1-10	AkPSTEDLGDKK	12	3	1	1	6678489	gi6678489	NP_033486.1	small ubiquitin-related modifier 1 precursor [Mus musculus]	Sumo1	K7	2	K2(QTGG)	0	4.42456e+08	0	4.977e-05	32.47	0.100592	3	1631.82	0.377839	15.9844	2
Mascot	EndoSUMO1-10	IkEEPLDDEYDR	12	1	1	1	167555112	gi167555112	NP_001107871.1	zinc finger MYM-type protein 4 [Mus musculus]	Zmym4	K250	2	K2(QTGG)	0	327930318	0	1.803e-05	28.69	0.13203	3	1864.86	2.41974	34.368	3
Mascot	EndoSUMO1-10	LLIHMGLLkSEDK	13	6	1	1	226062635	gi226062635	NP_035371.4	ran GTPase-activating protein 1 [Mus musculus]	Rangap1	K526	9	K9(QTGG)	0	8.50635e+08	0	0.008991	27.39	0.168893	3	1840	1.76607	52.7892	2
Mascot	EndoSUMO1-10	VTNPVGckSEEPDSDTK	17	2	1	1	153792534	gi153792534	NP_035370.2	E3 SUMO-protein ligase RanBP2 [Mus musculus]	Ranbp2	K2627	8	C7(Carbamidomethyl); K8(QTGG)	0	89205998	0	1.757e-06	20.99	0.589158	2	2206	2.45663	25.0564	2
Mascot	EndoSUMO1-10	LLIHMGLLkSE	11	2	1	1	226062635	gi226062635	NP_035371.4	ran GTPase-activating protein 1 [Mus musculus]	Rangap1	K526	9	K9(QTGG)	0	8.2284e+08	0.004	0.06354	23.63	0.343991	2	1596.88	1.37592	59.4182	1
Mascot	EndoSUMO1-01	VkEEPQETAIPTPEK	15	2	1	1	132626693	gi132626693	NP_001010833.2	mediator of DNA damage checkpoint protein 1 [Mus musculus]	Mdc1	K1471	2	K2(QTGG)	0	172423295	0	2.984e-11	35.52	0.0284471	3	2039.03	1.75805	35.7746	4
Mascot	EndoSUMO1-01	AkPSTEDLGDKK	12	3	1	1	6678489	gi6678489	NP_033486.1	small ubiquitin-related modifier 1 precursor [Mus musculus]	Sumo1	K7	2	K2(QTGG)	0	2.39302e+08	0	1.294e-08	26.5	0.253647	4	1631.83	1.6039	14.3035	2
Mascot	EndoSUMO1-01	MENIQkLGNYTLK	13	2	1	1	148839318	gi148839318	NP_083163.3	structural maintenance of chromosomes flexible hinge domain-containing protein 1 [Mus musculus]	Smchd1	K784	6	K6(QTGG)	0	6.01178e+06	0	1.582e-10	23.12	0.477047	2	1894.97	1.66353	54.039	2
Mascot	EndoSUMO1-01	AkPSTEDLGDK	11	4	1	1	6678489	gi6678489	NP_033486.1	small ubiquitin-related modifier 1 precursor [Mus musculus]	Sumo1	K7	2	K2(QTGG)	0	5.00781e+08	0	6.451e-08	22.84	0.496076	3	1503.73	0.145728	18.4428	1
Mascot	EndoSUMO1-01	VkPDKcELPQNSDIK	15	2	1	1	153792534	gi153792534	NP_035370.2	E3 SUMO-protein ligase RanBP2 [Mus musculus]	Ranbp2	K2411	2	K2(QTGG); C6(Carbamidomethyl)	0	5.54871e+07	0	6.527e-08	22.53	0.568243	3	2114.05	-1.53379	30.2318	2
Mascot	EndoSUMO1-01	cELPQNSDIkQSSDGK	16	1	1	1	153792534	gi153792534	NP_035370.2	E3 SUMO-protein ligase RanBP2 [Mus musculus]	Ranbp2	K2424	10	C1(Carbamidomethyl); K10(QTGG)	0	87902212	0	3.9e-16	21.79	0.408919	3	2148.99	1.20259	29.0113	2
Mascot	EndoSUMO1-12	IkDEPEDDGYFAPPK	15	1	1	1	112734855	gi112734855	NP_033434.2	DNA topoisomerase 1 [Mus musculus]	Top1	K119	2	K2(QTGG)	0	8.08043e+07	0	0.0008945	55.3	0.000294531	3	2063.95	-2.07133	43.8972	2
Mascot	EndoSUMO1-12	AkPSTEDLGDKK	12	3	1	1	6678489	gi6678489	NP_033486.1	small ubiquitin-related modifier 1 precursor [Mus musculus]	Sumo1	K7	2	K2(QTGG)	0	870062866	0	0.005855	42.9	0.0091956	3	1631.82	0.714466	13.0401	2
Mascot	EndoSUMO1-12	IkEEPLDDEYDR	12	3	1	1	167555112	gi167555112	NP_001107871.1	zinc finger MYM-type protein 4 [Mus musculus]	Zmym4	K250	2	K2(QTGG)	0	3.74077e+08	0	0.001532	42.8	0.0049673	2	1864.86	1.70692	35.5607	3
Mascot	EndoSUMO1-12	APTAALSPEPQDSkE	15	1	2	1	254028159	gi254028159	NP_001156772.1	scaffold attachment factor B1 [Mus musculus]	Safb	K373	14	K14(QTGG)	0	1.34846e+07	0	0.02402	38.56	0.0172821	2	1883.9	2.54599	32.3686	1
Mascot	EndoSUMO1-12	KQPAPkPTALVTQGR	15	4	1	1	132626693	gi132626693	NP_001010833.2	mediator of DNA damage checkpoint protein 1 [Mus musculus]	Mdc1	K1314	6	K6(QTGG)	0	145793548	0	0.003428	23.45	0.312458	3	1935.08	1.01256	28.7833	1
Mascot	EndoSUMO1-12	PEPAkSAPAPK	11	1	5	1	294997245	gi294997245	NP_001171124.1	histone H2B type 1-C/E/G [Mus musculus]	Hist1h2be	K6	5	K5(QTGG)	0	1.74565e+08	0	0.0248	21.66	0.853265	3	1435.75	0.0614366	11.4677	1
Mascot	EndoSUMO1-12	LLIHMGLLkSE	11	2	1	1	226062635	gi226062635	NP_035371.4	ran GTPase-activating protein 1 [Mus musculus]	Rangap1	K526	9	K9(QTGG)	0	1.79285e+08	0.001	0.07934	26.94	0.153547	2	1596.88	3.74565	60.7201	1
Mascot	EndoSUMO1-04	AkPSTEDLGDK	11	2	1	1	6678489	gi6678489	NP_033486.1	small ubiquitin-related modifier 1 precursor [Mus musculus]	Sumo1	K7	2	K2(QTGG)	0	2.06194e+07	0.001	0.01581	20.98	0.821536	2	1503.73	0.540267	19.3898	1
Mascot	EndoSUMO1-04	VkMTTHLK	8	1	1	1	6678489	gi6678489	NP_033486.1	small ubiquitin-related modifier 1 precursor [Mus musculus]	Sumo1	K39	2	K2(QTGG)	0	5.84289e+07	0.001	0.02409	20.23	0.728385	3	1300.7	0.212674	17.597	1
Mascot	EndoSUMO1-04	VIkTEPEDSR	10	1	1	1	31543307	gi31543307	NP_032693.2	NGFI-A-binding protein 1 [Mus musculus]	Nab1	K479	3	K3(QTGG)	0	2.14332e+07	0.003	0.03657	31.69	0.0667477	3	1516.76	1.40296	16.8949	2

## Sheet: pLink
Observe	GI	Ref	proteinName	geneName	Site	Protein site	sequence	position in peptide	Modification	Charge	Score	Calc_M	Delta	ppm	filename
pLink-QTGG	gi167555112	NP_001107871.1	zinc finger MYM-type protein 4 [Mus musculus]	Zmym4	K250	Zmym4_K250	IK*EEPLDDEYDR	2	null	3	4.36e-06	1863.85	0.01452	7.78606	EndoSUMO1-30
pLink-QTGG	gi226062635	NP_035371.4	ran GTPase-activating protein 1 [Mus musculus]	Rangap1	K526	Rangap1_K526	LLIHMGLLK*SE	9	null	2	3.14e-08	1595.87	0.01192	7.46451	EndoSUMO1-30
pLink-QTGG	gi226062635	NP_035371.4	ran GTPase-activating protein 1 [Mus musculus]	Rangap1	K526	Rangap1_K526	LLIHMGLLK*SEDK	9	null	2	2.67e-14	1838.99	0.01363	7.40756	EndoSUMO1-30
pLink-QTGG	gi226062635	NP_035371.4	ran GTPase-activating protein 1 [Mus musculus]	Rangap1	K526	Rangap1_K526	LLIHMGLLK*SEDK	9	null	3	6.16e-06	1838.99	0.0139	7.55429	EndoSUMO1-30
pLink-QTGG	gi120407048	NP_573464.2	mitofusin-2 [Mus musculus]	Mfn2	K657	Mfn2_K657	LTWTTKAK*E	8	null	2	9.27e-09	1419.74	-0.0103	-7.24978	EndoSUMO1-30
pLink-QTGG	gi11037792	NP_067618.1	serine/threonine-protein kinase Nek7 [Mus musculus]	Nek7	K293	Nek7_K293	RPDIAYVYDVAK*RMHACTAST	12	17,C(Nethylmaleimide[C]);	3	9.83e-06	2835.34	0.02501	8.81759	EndoSUMO1-30
pLink-QTGG	gi327315389	NP_694804.3	CCR4-NOT transcription complex subunit 1 isoform 1 [Mus musculus]	Cnot1	K1132	Cnot1_K1132	TVKEEFMPWVSQYLVMK*R	17	7,M(Oxidation_M);	3	2.85e-06	2629.3	-0.00503	-1.91233	EndoSUMO1-30
pLink-QTGG	gi28316750	NP_783594.1	histone H2B type 1-A [Mus musculus]	Hist1h2ba	K7	Hist1h2ba_K7	VAVK*GATISK	4	null	2	8.98e-08	1315.75	0.0102	7.74627	EndoSUMO1-30
pLink-QTGG	gi170295840	NP_035718.2	transcription intermediary factor 1-beta [Mus musculus]	Trim28	K779	Trim28_K779	DK*ADVQSIIGLQR	2	null	2	2.57e-16	1784.94	0.00743	4.16024	EndoSUMO1-31
pLink-QTGG	gi167555112	NP_001107871.1	zinc finger MYM-type protein 4 [Mus musculus]	Zmym4	K250	Zmym4_K250	IK*EEPLDDEYDR	2	null	2	1.48e-11	1863.85	-0.00314	-1.68378	EndoSUMO1-31
pLink-QTGG	gi226062635	NP_035371.4	ran GTPase-activating protein 1 [Mus musculus]	Rangap1	K526	Rangap1_K526	LLIHMGLLK*SE	9	null	2	3.74e-11	1595.87	0.00274	1.71585	EndoSUMO1-31
pLink-QTGG	gi459215035	NP_001264005.1	fer-1-like 5 [Mus musculus]	Fer1l5	K1599	Fer1l5_K1599	SGPFK*WR	5	null	2	6.39e-08	1219.61	-0.00822	-6.73434	EndoSUMO1-31
pLink-QTGG	gi6678489	NP_033486.1	small ubiquitin-related modifier 1 precursor [Mus musculus]	Sumo1	K7	Sumo1_K7	AK*PSTEDLGDKK	2	null	2	3.48e-12	1630.82	0.00928	5.68686	EndoSUMO1-32
pLink-QTGG	gi167555112	NP_001107871.1	zinc finger MYM-type protein 4 [Mus musculus]	Zmym4	K250	Zmym4_K250	IK*EEPLDDEYDR	2	null	2	2.04e-19	1863.85	0.00259	1.38885	EndoSUMO1-32
pLink-QTGG	gi226062635	NP_035371.4	ran GTPase-activating protein 1 [Mus musculus]	Rangap1	K526	Rangap1_K526	LLIHMGLLK*SE	9	null	2	3.64e-11	1595.87	0.00111	0.695106	EndoSUMO1-32
pLink-QTGG	gi226062635	NP_035371.4	ran GTPase-activating protein 1 [Mus musculus]	Rangap1	K526	Rangap1_K526	LLIHMGLLK*SEDK	9	null	2	3.89e-15	1838.99	-0.00691	-3.75545	EndoSUMO1-32
pLink-QTGG	gi6678489	NP_033486.1	small ubiquitin-related modifier 1 precursor [Mus musculus]	Sumo1	K7	Sumo1_K7	AK*PSTEDLGDKK	2	null	2	1.04e-09	1630.82	0.0004	0.245124	EndoSUMO1-33
pLink-QTGG	gi6678489	NP_033486.1	small ubiquitin-related modifier 1 precursor [Mus musculus]	Sumo1	K7	Sumo1_K7	AK*PSTEDLGDKK	2	null	4	2.3e-05	1630.82	-0.00114	-0.698605	EndoSUMO1-33
pLink-QTGG	gi157909778	NP_663391.2	protein KRI1 homolog [Mus musculus]	Kri1	K559	Kri1_K559	K*TCMYR	1	3,C(Nethylmaleimide[C]);4,M(Oxidation_M);	3	2.19e-08	1284.56	-0.00277	-2.1547	EndoSUMO1-33
pLink-QTGG	gi226062635	NP_035371.4	ran GTPase-activating protein 1 [Mus musculus]	Rangap1	K526	Rangap1_K526	LLIHMGLLK*SE	9	null	2	5.27e-09	1595.87	-0.00501	-3.13738	EndoSUMO1-33
pLink-QTGG	gi226062635	NP_035371.4	ran GTPase-activating protein 1 [Mus musculus]	Rangap1	K526	Rangap1_K526	LLIHMGLLK*SEDK	9	null	2	4.41e-12	1838.99	0.00363	1.97282	EndoSUMO1-33
pLink-QTGG	gi169403965	NP_001106844.2	SH3 and multiple ankyrin repeat domains protein 2 isoform b [Mus musculus]	Shank2	K2	Shank2_K2	MK*SLLNAFTKK	2	1,M(Oxidation_M);	2	1.2e-06	1638.88	0.00367	2.23796	EndoSUMO1-33
pLink-QTGG	gi148271093	NP_057897.2	programmed cell death protein 7 [Mus musculus]	Pdcd7	K312	Pdcd7_K312	QSDTK*R	5	null	2	1.77e-07	1076.52	0.00579	5.37338	EndoSUMO1-33
pLink-QTGG	gi268370023	NP_083274.1	protein THEMIS3 [Mus musculus]	Themis3	K564	Themis3_K564	RPPPPVPK*PR	8	null	2	1.43e-08	1482.84	0.00358	2.41264	EndoSUMO1-33
pLink-QTGG	gi6678489	NP_033486.1	small ubiquitin-related modifier 1 precursor [Mus musculus]	Sumo1	K39	Sumo1_K39	VK*MTTHLK	2	null	2	5.05e-08	1299.7	0.00119	0.914888	EndoSUMO1-33
pLink-QTGG	gi7709986	NP_057891.1	SUMO-activating enzyme subunit 2 [Mus musculus]	Uba2	K164	Uba2_K164	CHPK*PTQR	4	1,C(Nethylmaleimide[C]);	2	4.86e-07	1433.68	0.00211	1.4707	EndoSUMO1-34
pLink-QTGG	gi167555112	NP_001107871.1	zinc finger MYM-type protein 4 [Mus musculus]	Zmym4	K250	Zmym4_K250	IK*EEPLDDEYDR	2	null	3	1.18e-11	1863.85	0.01003	5.3784	EndoSUMO1-34
pLink-QTGG	gi167555112	NP_001107871.1	zinc finger MYM-type protein 4 [Mus musculus]	Zmym4	K250	Zmym4_K250	IK*EEPLDDEYDR	2	null	2	8.68e-08	1863.85	0.01686	9.04083	EndoSUMO1-34
pLink-QTGG	gi226062635	NP_035371.4	ran GTPase-activating protein 1 [Mus musculus]	Rangap1	K526	Rangap1_K526	LLIHMGLLK*SE	9	null	2	1.47e-12	1595.87	0.01499	9.38698	EndoSUMO1-34
pLink-QTGG	gi226062635	NP_035371.4	ran GTPase-activating protein 1 [Mus musculus]	Rangap1	K526	Rangap1_K526	LLIHMGLLK*SEDK	9	null	2	4.16e-13	1838.99	0.00767	4.16846	EndoSUMO1-34
pLink-QTGG	gi226062635	NP_035371.4	ran GTPase-activating protein 1 [Mus musculus]	Rangap1	K526	Rangap1_K526	LLIHMGLLK*SEDK	9	null	2	2.04e-08	1838.99	0.00958	5.2065	EndoSUMO1-34
pLink-QTGG	gi226062635	NP_035371.4	ran GTPase-activating protein 1 [Mus musculus]	Rangap1	K526	Rangap1_K526	LLIHMGLLK*SEDK	9	null	2	9.53e-08	1838.99	0.00937	5.09237	EndoSUMO1-34
pLink-QTGG	gi226062635	NP_035371.4	ran GTPase-activating protein 1 [Mus musculus]	Rangap1	K526	Rangap1_K526	LLIHMGLLK*SEDK	9	null	3	2.59e-07	1838.99	0.00952	5.17389	EndoSUMO1-34
pLink-QTGG	gi77736535	NP_081235.2	syntaxin-18 [Mus musculus]	Stx18	K46	Stx18_K46	RSPRPK*GDFSSRAR	6	null	4	3.63e-05	1959.01	-0.00452	-2.3061	EndoSUMO1-34
pLink-QTGG	gi6678489	NP_033486.1	small ubiquitin-related modifier 1 precursor [Mus musculus]	Sumo1	K39	Sumo1_K39	VK*MTTHLK	2	null	2	1.43e-10	1299.7	0.0066	5.07415	EndoSUMO1-34
pLink-QTGG	gi6678489	NP_033486.1	small ubiquitin-related modifier 1 precursor [Mus musculus]	Sumo1	K39	Sumo1_K39	VK*MTTHLK	2	null	4	1.58e-05	1299.7	0.00503	3.86712	EndoSUMO1-34
pLink-QTGG	gi46402235	NP_997122.1	general transcription factor 3C polypeptide 1 [Mus musculus]	Gtf3c1	K833	Gtf3c1_K833	KTGK*QESSR	4	null	2	3.03e-09	1362.69	0.00304	2.22924	EndoSUMO1-35
pLink-QTGG	gi226062635	NP_035371.4	ran GTPase-activating protein 1 [Mus musculus]	Rangap1	K526	Rangap1_K526	LLIHMGLLK*SE	9	null	2	3.74e-12	1595.87	0.00948	5.93655	EndoSUMO1-35
pLink-QTGG	gi226062635	NP_035371.4	ran GTPase-activating protein 1 [Mus musculus]	Rangap1	K526	Rangap1_K526	LLIHMGLLK*SE	9	null	2	1.76e-09	1595.87	0.00864	5.41053	EndoSUMO1-35
pLink-QTGG	gi226062635	NP_035371.4	ran GTPase-activating protein 1 [Mus musculus]	Rangap1	K526	Rangap1_K526	LLIHMGLLK*SEDK	9	null	2	1.36e-08	1838.99	0.01123	6.10323	EndoSUMO1-35
pLink-QTGG	gi226062635	NP_035371.4	ran GTPase-activating protein 1 [Mus musculus]	Rangap1	K526	Rangap1_K526	LLIHMGLLK*SEDK	9	null	3	1.64e-08	1838.99	0.01111	6.03801	EndoSUMO1-35
pLink-QTGG	gi226062635	NP_035371.4	ran GTPase-activating protein 1 [Mus musculus]	Rangap1	K526	Rangap1_K526	LLIHMGLLK*SEDK	9	5,M(Oxidation_M);	3	4.66e-07	1854.99	0.00751	4.04633	EndoSUMO1-35
pLink-QTGG	gi226062635	NP_035371.4	ran GTPase-activating protein 1 [Mus musculus]	Rangap1	K526	Rangap1_K526	LLIHMGLLK*SEDKIK	9	null	3	3.65e-10	2080.17	0.0068	3.26737	EndoSUMO1-35
pLink-QTGG	gi226062635	NP_035371.4	ran GTPase-activating protein 1 [Mus musculus]	Rangap1	K526	Rangap1_K526	LLIHMGLLK*SEDKIK	9	null	4	2.33e-09	2080.17	0.0129	6.19837	EndoSUMO1-35
pLink-QTGG	gi226062635	NP_035371.4	ran GTPase-activating protein 1 [Mus musculus]	Rangap1	K526	Rangap1_K526	LLIHMGLLK*SEDKIK	9	null	3	1.25e-07	2080.17	0.01275	6.1263	EndoSUMO1-35
pLink-QTGG	gi226062635	NP_035371.4	ran GTPase-activating protein 1 [Mus musculus]	Rangap1	K526	Rangap1_K526	LLIHMGLLK*SEDKIK	9	null	5	1.42e-05	2080.17	0.01129	5.42478	EndoSUMO1-35
pLink-QTGG	gi170295840	NP_035718.2	transcription intermediary factor 1-beta [Mus musculus]	Trim28	K779	Trim28_K779	LTEDK*ADVQSIIGLQR	5	null	3	3.4e-11	2128.11	0.00583	2.73821	EndoSUMO1-35
pLink-QTGG	gi28316750	NP_783594.1	histone H2B type 1-A [Mus musculus]	Hist1h2ba	K7	Hist1h2ba_K7	PEVAVK*GATISK	6	null	3	1.31e-06	1541.84	0.0082	5.31482	EndoSUMO1-35
pLink-QTGG	gi254028159	NP_001156772.1	scaffold attachment factor B1 [Mus musculus]	Safb	K316	Safb_K316	ADAPLAVVK*R	9	null	2	2.49e-10	1381.77	0.00575	4.15829	EndoSUMO1-38-1
pLink-QTGG	gi6678489	NP_033486.1	small ubiquitin-related modifier 1 precursor [Mus musculus]	Sumo1	K7	Sumo1_K7	AK*PSTEDLGDKK	2	null	4	6.14e-06	1630.82	0.00732	4.48576	EndoSUMO1-38-1
pLink-QTGG	gi112734855	NP_033434.2	DNA topoisomerase 1 [Mus musculus]	Top1	K119	Top1_K119	IK*DEPEDDGYFAPPK	2	null	2	1.01e-10	2062.95	0.00712	3.44968	EndoSUMO1-38-1
pLink-QTGG	gi167555112	NP_001107871.1	zinc finger MYM-type protein 4 [Mus musculus]	Zmym4	K250	Zmym4_K250	IK*EEPLDDEYDR	2	null	2	1.79e-10	1863.85	0.00386	2.06986	EndoSUMO1-38-1
pLink-QTGG	gi167555112	NP_001107871.1	zinc finger MYM-type protein 4 [Mus musculus]	Zmym4	K250	Zmym4_K250	IK*EEPLDDEYDR	2	null	3	1.3e-06	1863.85	0.00529	2.83667	EndoSUMO1-38-1
pLink-QTGG	gi132626693	NP_001010833.2	mediator of DNA damage checkpoint protein 1 [Mus musculus]	Mdc1	K1314	Mdc1_K1314	KQPAPK*PTALVTQGR	6	null	4	9.54e-05	1934.07	0.00526	2.71823	EndoSUMO1-38-1
pLink-QTGG	gi126032323	NP_001075111.1	X-linked lymphocyte-regulated 4A [Mus musculus]	Xlr4a	K68	Xlr4a_K68	K*YGVSVNK	1	null	2	2.15e-12	1236.65	0.00398	3.21575	EndoSUMO1-38-1
pLink-QTGG	gi226062635	NP_035371.4	ran GTPase-activating protein 1 [Mus musculus]	Rangap1	K526	Rangap1_K526	LLIHMGLLK*SE	9	null	2	2.16e-11	1595.87	0.00676	4.23324	EndoSUMO1-38-1
pLink-QTGG	gi226062635	NP_035371.4	ran GTPase-activating protein 1 [Mus musculus]	Rangap1	K526	Rangap1_K526	LLIHMGLLK*SE	9	5,M(Oxidation_M);	2	3.34e-10	1611.87	0.00852	5.28247	EndoSUMO1-38-1
pLink-QTGG	gi226062635	NP_035371.4	ran GTPase-activating protein 1 [Mus musculus]	Rangap1	K526	Rangap1_K526	LLIHMGLLK*SEDK	9	null	2	7.47e-12	1838.99	0.00929	5.04889	EndoSUMO1-38-1
pLink-QTGG	gi170295840	NP_035718.2	transcription intermediary factor 1-beta [Mus musculus]	Trim28	K779	Trim28_K779	LTEDK*ADVQSIIGLQR	5	null	3	2.54e-08	2128.11	0.01109	5.2087	EndoSUMO1-38-1
pLink-QTGG	gi148839318	NP_083163.3	structural maintenance of chromosomes flexible hinge domain-containing protein 1 [Mus musculus]	Smchd1	K1977	Smchd1_K1977	SLCHSPK*IE	7	3,C(Nethylmaleimide[C]);	2	2.62e-10	1480.7	0.00765	5.16294	EndoSUMO1-38-1
pLink-QTGG	gi31543307	NP_032693.2	NGFI-A-binding protein 1 [Mus musculus]	Nab1	K479	Nab1_K479	VIK*TEPEDSR	3	null	2	6.92e-11	1515.75	0.0048	3.16463	EndoSUMO1-38-1
pLink-QTGG	gi254028159	NP_001156772.1	scaffold attachment factor B1 [Mus musculus]	Safb	K316	Safb_K316	ADAPLAVVK*R	9	null	2	4.84e-07	1381.77	0.00635	4.59219	EndoSUMO1-38-2
pLink-QTGG	gi6678489	NP_033486.1	small ubiquitin-related modifier 1 precursor [Mus musculus]	Sumo1	K7	Sumo1_K7	AK*PSTEDLGDKK	2	null	4	4.81e-05	1630.82	0.00896	5.49076	EndoSUMO1-38-2
pLink-QTGG	gi154146209	NP_001003918.2	ubiquitin carboxyl-terminal hydrolase 7 [Mus musculus]	Usp7	K870	Usp7_K870	DLLQFFK*PR	7	null	2	4.69e-07	1505.8	0.01036	6.87542	EndoSUMO1-38-2
pLink-QTGG	gi112734855	NP_033434.2	DNA topoisomerase 1 [Mus musculus]	Top1	K119	Top1_K119	IK*DEPEDDGYFAPPK	2	null	3	3.16e-08	2062.95	0.0176	8.52724	EndoSUMO1-38-2
pLink-QTGG	gi167555112	NP_001107871.1	zinc finger MYM-type protein 4 [Mus musculus]	Zmym4	K250	Zmym4_K250	IK*EEPLDDEYDR	2	null	2	5.94e-13	1863.85	0.00826	4.42928	EndoSUMO1-38-2
pLink-QTGG	gi167555112	NP_001107871.1	zinc finger MYM-type protein 4 [Mus musculus]	Zmym4	K250	Zmym4_K250	IK*EEPLDDEYDR	2	null	2	1.13e-09	1863.85	0.00946	5.07275	EndoSUMO1-38-2
pLink-QTGG	gi167555112	NP_001107871.1	zinc finger MYM-type protein 4 [Mus musculus]	Zmym4	K250	Zmym4_K250	IK*EEPLDDEYDR	2	null	3	3.3e-09	1863.85	0.01248	6.69216	EndoSUMO1-38-2
pLink-QTGG	gi132626693	NP_001010833.2	mediator of DNA damage checkpoint protein 1 [Mus musculus]	Mdc1	K1314	Mdc1_K1314	KQPAPK*PTALVTQGR	6	null	4	5.62e-06	1934.07	0.0116	5.99456	EndoSUMO1-38-2
pLink-QTGG	gi46402235	NP_997122.1	general transcription factor 3C polypeptide 1 [Mus musculus]	Gtf3c1	K833	Gtf3c1_K833	KTGK*QESSR	4	null	2	8.43e-07	1362.69	0.00471	3.45385	EndoSUMO1-38-2
pLink-QTGG	gi126032323	NP_001075111.1	X-linked lymphocyte-regulated 4A [Mus musculus]	Xlr4a	K68	Xlr4a_K68	K*YGVSVNK	1	null	2	1.96e-15	1236.65	0.00709	5.72855	EndoSUMO1-38-2
pLink-QTGG	gi226062635	NP_035371.4	ran GTPase-activating protein 1 [Mus musculus]	Rangap1	K526	Rangap1_K526	LLIHMGLLK*SE	9	null	2	3.79e-10	1595.87	0.01138	7.12636	EndoSUMO1-38-2
pLink-QTGG	gi226062635	NP_035371.4	ran GTPase-activating protein 1 [Mus musculus]	Rangap1	K526	Rangap1_K526	LLIHMGLLK*SE	9	5,M(Oxidation_M);	2	2.07e-09	1611.87	0.01086	6.73328	EndoSUMO1-38-2
pLink-QTGG	gi226062635	NP_035371.4	ran GTPase-activating protein 1 [Mus musculus]	Rangap1	K526	Rangap1_K526	LLIHMGLLK*SEDK	9	null	2	4.46e-14	1838.99	0.01493	8.11407	EndoSUMO1-38-2
pLink-QTGG	gi226062635	NP_035371.4	ran GTPase-activating protein 1 [Mus musculus]	Rangap1	K526	Rangap1_K526	LLIHMGLLK*SEDK	9	null	2	1.08e-08	1838.99	0.01321	7.1793	EndoSUMO1-38-2
pLink-QTGG	gi226062635	NP_035371.4	ran GTPase-activating protein 1 [Mus musculus]	Rangap1	K526	Rangap1_K526	LLIHMGLLK*SEDK	9	null	3	3.64e-08	1838.99	0.01578	8.57601	EndoSUMO1-38-2
pLink-QTGG	gi226062635	NP_035371.4	ran GTPase-activating protein 1 [Mus musculus]	Rangap1	K526	Rangap1_K526	LLIHMGLLK*SEDK	9	null	2	1.52e-07	1838.99	0.01838	9.98903	EndoSUMO1-38-2
pLink-QTGG	gi170295840	NP_035718.2	transcription intermediary factor 1-beta [Mus musculus]	Trim28	K779	Trim28_K779	LTEDK*ADVQSIIGLQR	5	null	3	4.41e-10	2128.11	0.01622	7.61811	EndoSUMO1-38-2
pLink-QTGG	gi148839318	NP_083163.3	structural maintenance of chromosomes flexible hinge domain-containing protein 1 [Mus musculus]	Smchd1	K1977	Smchd1_K1977	SLCHSPK*IE	7	3,C(Nethylmaleimide[C]);	2	3.85e-09	1480.7	0.00929	6.26976	EndoSUMO1-38-2
pLink-QTGG	gi28316750	NP_783594.1	histone H2B type 1-A [Mus musculus]	Hist1h2ba	K7	Hist1h2ba_K7	VAVK*GATISK	4	null	2	8.44e-08	1315.75	0.00695	5.27811	EndoSUMO1-38-2
pLink-QTGG	gi255304936	NP_033006.2	receptor-type tyrosine-protein phosphatase alpha isoform 1 precursor [Mus musculus]	Ptpra	K607	Ptpra_K607	VLQIIPYEFNRVIIPVK*RGE	17	null	4	0.000361	2725.53	0.01426	5.23005	EndoSUMO1-38-2
pLink-QTGG	gi167555112	NP_001107871.1	zinc finger MYM-type protein 4 [Mus musculus]	Zmym4	K250	Zmym4_K250	IK*EEPLDDEYDR	2	null	3	1.8e-07	1863.85	0.00827	4.43464	EndoSUMO1-40
pLink-QTGG	gi226062635	NP_035371.4	ran GTPase-activating protein 1 [Mus musculus]	Rangap1	K526	Rangap1_K526	LLIHMGLLK*SE	9	null	2	3.06e-14	1595.87	0.00856	5.36043	EndoSUMO1-40
pLink-QTGG	gi226062635	NP_035371.4	ran GTPase-activating protein 1 [Mus musculus]	Rangap1	K526	Rangap1_K526	LLIHMGLLK*SEDK	9	null	2	1.22e-15	1838.99	0.00674	3.66303	EndoSUMO1-40
pLink-QTGG	gi226062635	NP_035371.4	ran GTPase-activating protein 1 [Mus musculus]	Rangap1	K526	Rangap1_K526	LLIHMGLLK*SEDK	9	null	3	4.73e-07	1838.99	0.00781	4.24455	EndoSUMO1-40
pLink-QTGG	gi148271093	NP_057897.2	programmed cell death protein 7 [Mus musculus]	Pdcd7	K312	Pdcd7_K312	QSDTK*R	5	null	2	7.8e-09	1076.52	0.00827	7.67491	EndoSUMO1-40
pLink-QTGG	gi6678489	NP_033486.1	small ubiquitin-related modifier 1 precursor [Mus musculus]	Sumo1	K39	Sumo1_K39	VK*MTTHLK	2	null	3	7e-08	1299.7	0.00264	2.02967	EndoSUMO1-40
pLink-QTGG	gi6678489	NP_033486.1	small ubiquitin-related modifier 1 precursor [Mus musculus]	Sumo1	K39	Sumo1_K39	VK*MTTHLK	2	null	4	0.000273	1299.7	0.00272	2.09117	EndoSUMO1-40
pLink-QTGG	gi6678489	NP_033486.1	small ubiquitin-related modifier 1 precursor [Mus musculus]	Sumo1	K7	Sumo1_K7	AK*PSTEDLGDK	2	null	3	1.12e-05	1502.72	0.00366	2.43394	EndoSUMO1-41
pLink-QTGG	gi6680908	NP_031694.1	cyclin-dependent kinase 5 [Mus musculus]	Cdk5	K88	Cdk5_K88	FCDQDLK*K	7	2,C(Nethylmaleimide[C]);	2	1.8e-07	1463.67	-0.01408	-9.61312	EndoSUMO1-41
pLink-QTGG	gi167555112	NP_001107871.1	zinc finger MYM-type protein 4 [Mus musculus]	Zmym4	K250	Zmym4_K250	IK*EEPLDDEYDR	2	null	3	2.63e-08	1863.85	0.00289	1.54971	EndoSUMO1-41
pLink-QTGG	gi115270968	NP_001034249.2	interferon-induced very large GTPase 1 [Mus musculus]	Gvin1	K1960	Gvin1_K1960	IMYDKHIQMKK*K	11	2,M(Oxidation_M);9,M(Oxidation_M);	2	2.89e-07	1936.99	-0.00439	-2.26524	EndoSUMO1-41
pLink-QTGG	gi226062635	NP_035371.4	ran GTPase-activating protein 1 [Mus musculus]	Rangap1	K526	Rangap1_K526	LLIHMGLLK*SE	9	null	2	1.62e-07	1595.87	0.0054	3.38159	EndoSUMO1-41
pLink-QTGG	gi226062635	NP_035371.4	ran GTPase-activating protein 1 [Mus musculus]	Rangap1	K526	Rangap1_K526	LLIHMGLLK*SE	9	null	3	2.18e-07	1595.87	0.00536	3.35654	EndoSUMO1-41
pLink-QTGG	gi226062635	NP_035371.4	ran GTPase-activating protein 1 [Mus musculus]	Rangap1	K526	Rangap1_K526	LLIHMGLLK*SEDK	9	null	2	1.01e-11	1838.99	0.00544	2.95651	EndoSUMO1-41
pLink-QTGG	gi226062635	NP_035371.4	ran GTPase-activating protein 1 [Mus musculus]	Rangap1	K526	Rangap1_K526	LLIHMGLLK*SEDK	9	null	3	2.01e-05	1838.99	0.00572	3.10869	EndoSUMO1-41
pLink-QTGG	gi226062635	NP_035371.4	ran GTPase-activating protein 1 [Mus musculus]	Rangap1	K526	Rangap1_K526	LLIHMGLLK*SEDK	9	null	4	0.000626	1838.99	0.00538	2.9239	EndoSUMO1-41
pLink-QTGG	gi28316750	NP_783594.1	histone H2B type 1-A [Mus musculus]	Hist1h2ba	K7	Hist1h2ba_K7	VAVK*GATISK	4	null	2	5.33e-07	1315.75	0.00355	2.69602	EndoSUMO1-41
pLink-QTGG	gi6678489	NP_033486.1	small ubiquitin-related modifier 1 precursor [Mus musculus]	Sumo1	K7	Sumo1_K7	AK*PSTEDLGDK	2	null	3	5.02e-05	1502.72	0.00722	4.80138	EndoSUMO1-42
pLink-QTGG	gi54112418	NP_849243.2	Fanconi anemia group M protein homolog [Mus musculus]	Fancm	K1121	Fancm_K1121	DDFK*NIEDGPE	4	null	3	1.44e-05	1620.69	0.01238	7.63392	EndoSUMO1-42
pLink-QTGG	gi356640155	NP_001239242.1	nuclear receptor corepressor 1 isoform 1 [Mus musculus]	Ncor1	K322	Ncor1_K322	K*VDRIENNPRR	1	null	3	9.82e-07	1738.92	-0.01265	-7.27048	EndoSUMO1-42
pLink-QTGG	gi226062635	NP_035371.4	ran GTPase-activating protein 1 [Mus musculus]	Rangap1	K526	Rangap1_K526	LLIHMGLLK*SE	9	null	2	4.27e-11	1595.87	0.00994	6.22461	EndoSUMO1-42
pLink-QTGG	gi254750662	NP_001157109.1	janus kinase and microtubule interacting protein 2 [Mus musculus]	Jakmip2	K252	Jakmip2_K252	QLFLVK*EAE	6	null	2	3.09e-07	1418.74	0.00836	5.88833	EndoSUMO1-42
pLink-QTGG	gi148271093	NP_057897.2	programmed cell death protein 7 [Mus musculus]	Pdcd7	K312	Pdcd7_K312	QSDTK*R	5	null	2	3.72e-08	1076.52	0.00953	8.84424	EndoSUMO1-42
pLink-QTGG	gi6678489	NP_033486.1	small ubiquitin-related modifier 1 precursor [Mus musculus]	Sumo1	K7	Sumo1_K7	AK*PSTEDLGDK	2	null	3	3.62e-07	1502.72	0.00648	4.30927	EndoSUMO1-43-1
pLink-QTGG	gi6678489	NP_033486.1	small ubiquitin-related modifier 1 precursor [Mus musculus]	Sumo1	K7	Sumo1_K7	AK*PSTEDLGDKK	2	null	4	2.32e-11	1630.82	0.00419	2.56767	EndoSUMO1-43-1
pLink-QTGG	gi153792534	NP_035370.2	E3 SUMO-protein ligase RanBP2 [Mus musculus]	Ranbp2	K1695	Ranbp2_K1695	FK*FGHVDQEK	2	null	3	3.71e-08	1576.76	0.00812	5.14648	EndoSUMO1-43-1
pLink-QTGG	gi153792534	NP_035370.2	E3 SUMO-protein ligase RanBP2 [Mus musculus]	Ranbp2	K1695	Ranbp2_K1695	FK*FGHVDQEK	2	null	4	0.000133	1576.76	0.00613	3.88521	EndoSUMO1-43-1
pLink-QTGG	gi27734194	NP_775560.1	transcription factor SOX-30 [Mus musculus]	Sox30	K242	Sox30_K242	GVIK*TEEPDRPR	4	null	4	8.41e-05	1738.9	0.0111	6.37962	EndoSUMO1-43-1
pLink-QTGG	gi167555112	NP_001107871.1	zinc finger MYM-type protein 4 [Mus musculus]	Zmym4	K250	Zmym4_K250	IK*EEPLDDEYDR	2	null	2	1.12e-15	1863.85	0.00954	5.11565	EndoSUMO1-43-1
pLink-QTGG	gi157266294	NP_001096837.1	retinoic acid-induced protein 2 [Mus musculus]	Rai2	K495	Rai2_K495	K*PIKNR	1	null	3	2.81e-07	1097.63	-0.00603	-5.48864	EndoSUMO1-43-1
pLink-QTGG	gi132626693	NP_001010833.2	mediator of DNA damage checkpoint protein 1 [Mus musculus]	Mdc1	K1314	Mdc1_K1314	KQPAPK*PTALVTQGR	6	null	4	9.18e-05	1934.07	0.01129	5.83436	EndoSUMO1-43-1
pLink-QTGG	gi24415998	NP_079971.2	structural maintenance of chromosomes protein 6 [Mus musculus]	Smc6	K868	Smc6_K868	K*SASILDK	1	null	2	1.51e-10	1203.65	0.00553	4.59051	EndoSUMO1-43-1
pLink-QTGG	gi126032323	NP_001075111.1	X-linked lymphocyte-regulated 4A [Mus musculus]	Xlr4a	K68	Xlr4a_K68	K*YGVSVNK	1	null	2	4.6e-11	1236.65	0.00512	4.13684	EndoSUMO1-43-1
pLink-QTGG	gi29336062	NP_598858.2	E3 ubiquitin-protein ligase Topors [Mus musculus]	Topors	K759	Topors_K759	K*YYYYER	1	null	2	3.74e-16	1426.65	0.00375	2.62667	EndoSUMO1-43-1
pLink-QTGG	gi226062635	NP_035371.4	ran GTPase-activating protein 1 [Mus musculus]	Rangap1	K526	Rangap1_K526	LLIHMGLLK*SE	9	null	2	5.57e-11	1595.87	0.00702	4.39606	EndoSUMO1-43-1
pLink-QTGG	gi226062635	NP_035371.4	ran GTPase-activating protein 1 [Mus musculus]	Rangap1	K526	Rangap1_K526	LLIHMGLLK*SEDK	9	null	2	1.37e-13	1838.99	0.00956	5.19563	EndoSUMO1-43-1
pLink-QTGG	gi226062635	NP_035371.4	ran GTPase-activating protein 1 [Mus musculus]	Rangap1	K526	Rangap1_K526	LLIHMGLLK*SEDK	9	null	2	2.15e-10	1838.99	0.00741	4.02716	EndoSUMO1-43-1
pLink-QTGG	gi226062635	NP_035371.4	ran GTPase-activating protein 1 [Mus musculus]	Rangap1	K526	Rangap1_K526	LLIHMGLLK*SEDK	9	null	3	1.98e-07	1838.99	0.0105	5.70649	EndoSUMO1-43-1
pLink-QTGG	gi226062635	NP_035371.4	ran GTPase-activating protein 1 [Mus musculus]	Rangap1	K526	Rangap1_K526	LLIHMGLLK*SEDK	9	null	4	0.000127	1838.99	0.00943	5.12498	EndoSUMO1-43-1
pLink-QTGG	gi170295840	NP_035718.2	transcription intermediary factor 1-beta [Mus musculus]	Trim28	K779	Trim28_K779	LTEDK*ADVQSIIGLQR	5	null	2	2.28e-10	2128.11	0.01397	6.56135	EndoSUMO1-43-1
pLink-QTGG	gi170295840	NP_035718.2	transcription intermediary factor 1-beta [Mus musculus]	Trim28	K779	Trim28_K779	LTEDK*ADVQSIIGLQR	5	null	3	1.27e-08	2128.11	0.01604	7.53357	EndoSUMO1-43-1
pLink-QTGG	gi6755100	NP_035249.1	proliferation-associated protein 2G4 [Mus musculus]	Pa2g4	K260	Pa2g4_K260	QYGLKMK*TSR	7	null	4	0.000864	1553.8	0.012	7.71795	EndoSUMO1-43-1
pLink-QTGG	gi132626693	NP_001010833.2	mediator of DNA damage checkpoint protein 1 [Mus musculus]	Mdc1	K1004	Mdc1_K1004	SLHTK*PNVRPR	5	null	4	0.000913	1646.9	0.00452	2.74287	EndoSUMO1-43-1
pLink-QTGG	gi170295840	NP_035718.2	transcription intermediary factor 1-beta [Mus musculus]	Trim28	K575	Trim28_K575	TK*PVLMPLTEGPGAEGPR	2	null	3	2.51e-08	2192.13	0.01527	6.96259	EndoSUMO1-43-1
pLink-QTGG	gi6678489	NP_033486.1	small ubiquitin-related modifier 1 precursor [Mus musculus]	Sumo1	K39	Sumo1_K39	VK*MTTHLK	2	null	2	2.12e-12	1299.7	0.00524	4.02857	EndoSUMO1-43-1
pLink-QTGG	gi6678489	NP_033486.1	small ubiquitin-related modifier 1 precursor [Mus musculus]	Sumo1	K39	Sumo1_K39	VK*MTTHLK	2	null	3	4.85e-07	1299.7	0.00461	3.54422	EndoSUMO1-43-1
pLink-QTGG	gi226423893	NP_001028638.2	zinc finger and BTB domain containing 2 [Mus musculus]	Zbtb2	K505	Zbtb2_K505	VTEPDHPVLASIK*K	13	null	2	1.39e-10	1876.01	0.00898	4.78418	EndoSUMO1-43-1
pLink-QTGG	gi6678489	NP_033486.1	small ubiquitin-related modifier 1 precursor [Mus musculus]	Sumo1	K7	Sumo1_K7	AK*PSTEDLGDK	2	null	3	1.47e-07	1502.72	0.00917	6.09814	EndoSUMO1-43-2
pLink-QTGG	gi6678489	NP_033486.1	small ubiquitin-related modifier 1 precursor [Mus musculus]	Sumo1	K7	Sumo1_K7	AK*PSTEDLGDKK	2	null	3	2.84e-06	1630.82	0.00721	4.41835	EndoSUMO1-43-2
pLink-QTGG	gi194440682	NP_058079.2	serine/arginine repetitive matrix protein 1 isoform 1 [Mus musculus]	Srrm1	K249	Srrm1_K249	APK*PEPVPEPK	3	null	3	6.47e-07	1530.8	0.01104	7.2071	EndoSUMO1-43-2
pLink-QTGG	gi170295840	NP_035718.2	transcription intermediary factor 1-beta [Mus musculus]	Trim28	K779	Trim28_K779	DK*ADVQSIIGLQR	2	null	2	2.72e-22	1784.94	0.01403	7.85572	EndoSUMO1-43-2
pLink-QTGG	gi27734194	NP_775560.1	transcription factor SOX-30 [Mus musculus]	Sox30	K242	Sox30_K242	GVIK*TEEPDRPR	4	null	4	0.000187	1738.9	0.01334	7.66703	EndoSUMO1-43-2
pLink-QTGG	gi167555112	NP_001107871.1	zinc finger MYM-type protein 4 [Mus musculus]	Zmym4	K250	Zmym4_K250	IK*EEPLDDEYDR	2	null	2	5.2e-14	1863.85	0.0138	7.39998	EndoSUMO1-43-2
pLink-QTGG	gi167555112	NP_001107871.1	zinc finger MYM-type protein 4 [Mus musculus]	Zmym4	K250	Zmym4_K250	IK*EEPLDDEYDR	2	null	3	1.98e-07	1863.85	0.01331	7.13723	EndoSUMO1-43-2
pLink-QTGG	gi257196205	NP_081022.2	E3 SUMO-protein ligase NSE2 isoform 1 [Mus musculus]	Nsmce2	K125	Nsmce2_K125	K*FVQFK	1	null	2	1.6e-10	1138.61	0.01014	8.89762	EndoSUMO1-43-2
pLink-QTGG	gi257196205	NP_081022.2	E3 SUMO-protein ligase NSE2 isoform 1 [Mus musculus]	Nsmce2	K125	Nsmce2_K125	K*FVQFK	1	null	3	4.59e-07	1138.61	0.0086	7.54631	EndoSUMO1-43-2
pLink-QTGG	gi161016843	NP_031909.2	desmoglein-2 precursor [Mus musculus]	Dsg2	K146	Dsg2_K146	K*PLELR	1	null	3	7.03e-07	1097.62	0.00835	7.60034	EndoSUMO1-43-2
pLink-QTGG	gi295789102	NP_941062.2	uncharacterized protein LOC381522 [Mus musculus]	E230008N13Rik	K1560	E230008N13Rik_K1560	K*PLIER	1	null	2	1.93e-19	1097.62	0.00921	8.38312	EndoSUMO1-43-2
pLink-QTGG	gi132626693	NP_001010833.2	mediator of DNA damage checkpoint protein 1 [Mus musculus]	Mdc1	K1314	Mdc1_K1314	KQPAPK*PTALVTQGR	6	null	4	8.68e-06	1934.07	0.01473	7.61204	EndoSUMO1-43-2
pLink-QTGG	gi24415998	NP_079971.2	structural maintenance of chromosomes protein 6 [Mus musculus]	Smc6	K868	Smc6_K868	K*SASILDK	1	null	2	2.91e-14	1203.65	0.00825	6.8484	EndoSUMO1-43-2
pLink-QTGG	gi29336062	NP_598858.2	E3 ubiquitin-protein ligase Topors [Mus musculus]	Topors	K759	Topors_K759	K*YYYYER	1	null	2	5.07e-17	1426.65	0.00944	6.61218	EndoSUMO1-43-2
pLink-QTGG	gi226062635	NP_035371.4	ran GTPase-activating protein 1 [Mus musculus]	Rangap1	K526	Rangap1_K526	LLIHMGLLK*SE	9	null	2	5.42e-13	1595.87	0.01206	7.55218	EndoSUMO1-43-2
pLink-QTGG	gi226062635	NP_035371.4	ran GTPase-activating protein 1 [Mus musculus]	Rangap1	K526	Rangap1_K526	LLIHMGLLK*SE	9	null	2	1.11e-08	1595.87	0.00984	6.16199	EndoSUMO1-43-2
pLink-QTGG	gi226062635	NP_035371.4	ran GTPase-activating protein 1 [Mus musculus]	Rangap1	K526	Rangap1_K526	LLIHMGLLK*SEDK	9	null	2	1.47e-13	1838.99	0.01391	7.55973	EndoSUMO1-43-2
pLink-QTGG	gi226062635	NP_035371.4	ran GTPase-activating protein 1 [Mus musculus]	Rangap1	K526	Rangap1_K526	LLIHMGLLK*SEDK	9	null	2	1.04e-11	1838.99	0.0144	7.82603	EndoSUMO1-43-2
pLink-QTGG	gi226062635	NP_035371.4	ran GTPase-activating protein 1 [Mus musculus]	Rangap1	K526	Rangap1_K526	LLIHMGLLK*SEDK	9	5,M(Oxidation_M);	3	1.67e-07	1854.99	0.01299	6.99889	EndoSUMO1-43-2
pLink-QTGG	gi226062635	NP_035371.4	ran GTPase-activating protein 1 [Mus musculus]	Rangap1	K526	Rangap1_K526	LLIHMGLLK*SEDK	9	null	3	2e-06	1838.99	0.01337	7.26625	EndoSUMO1-43-2
pLink-QTGG	gi226062635	NP_035371.4	ran GTPase-activating protein 1 [Mus musculus]	Rangap1	K526	Rangap1_K526	LLIHMGLLK*SEDK	9	5,M(Oxidation_M);	3	3.43e-06	1854.99	0.01439	7.75319	EndoSUMO1-43-2
pLink-QTGG	gi226062635	NP_035371.4	ran GTPase-activating protein 1 [Mus musculus]	Rangap1	K526	Rangap1_K526	LLIHMGLLK*SEDK	9	null	4	0.00084	1838.99	0.01435	7.79885	EndoSUMO1-43-2
pLink-QTGG	gi170295840	NP_035718.2	transcription intermediary factor 1-beta [Mus musculus]	Trim28	K779	Trim28_K779	LTEDK*ADVQSIIGLQR	5	null	2	2.79e-09	2128.11	0.0191	8.97076	EndoSUMO1-43-2
pLink-QTGG	gi170295840	NP_035718.2	transcription intermediary factor 1-beta [Mus musculus]	Trim28	K779	Trim28_K779	LTEDK*ADVQSIIGLQR	5	null	3	4.06e-06	2128.11	0.0179	8.40716	EndoSUMO1-43-2
pLink-QTGG	gi254540053	NP_001156937.1	rhophilin-1 isoform 1 [Mus musculus]	Rhpn1	K455	Rhpn1_K455	RSLAK*YSQLER	5	null	5	0.000993	1692.89	0.00093	0.549029	EndoSUMO1-43-2
pLink-QTGG	gi148839318	NP_083163.3	structural maintenance of chromosomes flexible hinge domain-containing protein 1 [Mus musculus]	Smchd1	K1977	Smchd1_K1977	SLCHSPK*IE	7	3,C(Nethylmaleimide[C]);	2	3.76e-11	1480.7	0.0097	6.54647	EndoSUMO1-43-2
pLink-QTGG	gi132626693	NP_001010833.2	mediator of DNA damage checkpoint protein 1 [Mus musculus]	Mdc1	K1462	Mdc1_K1462	TVVIK*EEPVETE	5	null	2	5.52e-09	1714.86	0.0128	7.45972	EndoSUMO1-43-2
pLink-QTGG	gi6678489	NP_033486.1	small ubiquitin-related modifier 1 precursor [Mus musculus]	Sumo1	K39	Sumo1_K39	VK*MTTHLK	2	null	2	9.97e-16	1299.7	0.00703	5.40474	EndoSUMO1-43-2
pLink-QTGG	gi6678489	NP_033486.1	small ubiquitin-related modifier 1 precursor [Mus musculus]	Sumo1	K7	Sumo1_K7	AK*PSTEDLGDK	2	null	3	1.48e-07	1502.72	0.00775	5.15383	EndoSUMO1-44
pLink-QTGG	gi170295840	NP_035718.2	transcription intermediary factor 1-beta [Mus musculus]	Trim28	K779	Trim28_K779	DK*ADVQSIIGLQR	2	null	2	6.88e-22	1784.94	0.00875	4.89934	EndoSUMO1-44
pLink-QTGG	gi27734194	NP_775560.1	transcription factor SOX-30 [Mus musculus]	Sox30	K242	Sox30_K242	GVIK*TEEPDRPR	4	null	4	0.000101	1738.9	0.00838	4.81634	EndoSUMO1-44
pLink-QTGG	gi167555112	NP_001107871.1	zinc finger MYM-type protein 4 [Mus musculus]	Zmym4	K250	Zmym4_K250	IK*EEPLDDEYDR	2	null	3	2.21e-15	1863.85	0.00748	4.01102	EndoSUMO1-44
pLink-QTGG	gi226062635	NP_035371.4	ran GTPase-activating protein 1 [Mus musculus]	Rangap1	K526	Rangap1_K526	LLIHMGLLK*SE	9	null	2	3.42e-13	1595.87	0.00848	5.31034	EndoSUMO1-44
pLink-QTGG	gi227430375	NP_780455.2	smad nuclear-interacting protein 1 [Mus musculus]	Snip1	K28	Snip1_K28	SGDALTTVVVK*QER	11	null	2	6.53e-12	1844.96	0.0071	3.84621	EndoSUMO1-44
pLink-QTGG	gi160333703	NP_690855.2	lysine-specific demethylase 5B [Mus musculus]	Kdm5b	K278	Kdm5b_K278	STIK*QEPTEK	4	null	2	6.61e-11	1502.76	0.00675	4.48871	EndoSUMO1-44
pLink-QTGG	gi6678489	NP_033486.1	small ubiquitin-related modifier 1 precursor [Mus musculus]	Sumo1	K39	Sumo1_K39	VK*MTTHLK	2	null	2	1.37e-14	1299.7	0.00393	3.02143	EndoSUMO1-44
pLink-QTGG	gi6678489	NP_033486.1	small ubiquitin-related modifier 1 precursor [Mus musculus]	Sumo1	K7	Sumo1_K7	AK*PSTEDLGDKK	2	null	2	9.21e-10	1630.82	0.00468	2.86795	EndoSUMO1-46
pLink-QTGG	gi6678489	NP_033486.1	small ubiquitin-related modifier 1 precursor [Mus musculus]	Sumo1	K7	Sumo1_K7	AK*PSTEDLGDKK	2	null	4	4.53e-08	1630.82	0.00525	3.21725	EndoSUMO1-46
pLink-QTGG	gi167555112	NP_001107871.1	zinc finger MYM-type protein 4 [Mus musculus]	Zmym4	K250	Zmym4_K250	IK*EEPLDDEYDR	2	null	3	9.74e-11	1863.85	0.01252	6.71361	EndoSUMO1-46
pLink-QTGG	gi132626693	NP_001010833.2	mediator of DNA damage checkpoint protein 1 [Mus musculus]	Mdc1	K1314	Mdc1_K1314	KQPAPK*PTALVTQGR	6	null	4	6.03e-07	1934.07	0.00868	4.48559	EndoSUMO1-46
pLink-QTGG	gi226062635	NP_035371.4	ran GTPase-activating protein 1 [Mus musculus]	Rangap1	K526	Rangap1_K526	LLIHMGLLK*SE	9	null	3	1.24e-10	1595.87	0.00843	5.27902	EndoSUMO1-46
pLink-QTGG	gi226062635	NP_035371.4	ran GTPase-activating protein 1 [Mus musculus]	Rangap1	K526	Rangap1_K526	LLIHMGLLK*SE	9	null	2	1.13e-07	1595.87	0.00931	5.83009	EndoSUMO1-46
pLink-QTGG	gi226062635	NP_035371.4	ran GTPase-activating protein 1 [Mus musculus]	Rangap1	K526	Rangap1_K526	LLIHMGLLK*SEDK	9	null	2	2.24e-09	1838.99	0.00988	5.36954	EndoSUMO1-46
pLink-QTGG	gi226062635	NP_035371.4	ran GTPase-activating protein 1 [Mus musculus]	Rangap1	K526	Rangap1_K526	LLIHMGLLK*SEDK	9	null	2	2.36e-08	1838.99	0.01119	6.08149	EndoSUMO1-46
pLink-QTGG	gi170295840	NP_035718.2	transcription intermediary factor 1-beta [Mus musculus]	Trim28	K779	Trim28_K779	LTEDK*ADVQSIIGLQR	5	null	2	6.11e-07	2128.11	0.0113	5.30733	EndoSUMO1-46
pLink-QTGG	gi10946622	NP_067293.1	four and a half LIM domains protein 5 [Mus musculus]	Fhl5	K145	Fhl5_K145	QPIGTKPLISK*E	11	null	2	8.33e-06	1652.91	-0.00748	-4.52262	EndoSUMO1-46
pLink-QTGG	gi125988414	NP_079775.2	EP300-interacting inhibitor of differentiation 3 [Mus musculus]	Eid3	K29	Eid3_K29	SLAWQHLVK*QEEE	9	null	2	6.34e-08	1938.94	0.01115	5.74754	EndoSUMO1-46
pLink-QTGG	gi125988414	NP_079775.2	EP300-interacting inhibitor of differentiation 3 [Mus musculus]	Eid3	K29	Eid3_K29	SLAWQHLVK*QEEEE	9	null	2	2.05e-06	2067.99	0.01124	5.43256	EndoSUMO1-46
pLink-QTGG	gi148839318	NP_083163.3	structural maintenance of chromosomes flexible hinge domain-containing protein 1 [Mus musculus]	Smchd1	K1977	Smchd1_K1977	SLCHSPK*IE	7	3,C(Nethylmaleimide[C]);	2	1.75e-09	1480.7	0.01022	6.89741	EndoSUMO1-46
pLink-QTGG	gi31543307	NP_032693.2	NGFI-A-binding protein 1 [Mus musculus]	Nab1	K479	Nab1_K479	VIK*TEPEDSR	3	null	2	2.43e-08	1515.75	0.00702	4.62826	EndoSUMO1-46
pLink-QTGG	gi6678489	NP_033486.1	small ubiquitin-related modifier 1 precursor [Mus musculus]	Sumo1	K39	Sumo1_K39	VK*MTTHLK	2	null	2	7.88e-08	1299.7	0.00482	3.70567	EndoSUMO1-46
pLink-QTGG	gi6678489	NP_033486.1	small ubiquitin-related modifier 1 precursor [Mus musculus]	Sumo1	K39	Sumo1_K39	VK*MTTHLK	2	null	2	1.21e-06	1299.7	0.00458	3.52116	EndoSUMO1-46
pLink-QTGG	gi170295840	NP_035718.2	transcription intermediary factor 1-beta [Mus musculus]	Trim28	K779	Trim28_K779	DK*ADVQSIIGLQR	2	null	2	6.54e-10	1784.94	0.01041	5.82881	EndoSUMO1-47
pLink-QTGG	gi24415998	NP_079971.2	structural maintenance of chromosomes protein 6 [Mus musculus]	Smc6	K868	Smc6_K868	K*SASILDK	1	null	2	6.94e-12	1203.65	0.00683	5.66965	EndoSUMO1-47
pLink-QTGG	gi226062635	NP_035371.4	ran GTPase-activating protein 1 [Mus musculus]	Rangap1	K526	Rangap1_K526	LLIHMGLLK*SEDK	9	null	2	4.22e-10	1838.99	0.00954	5.18476	EndoSUMO1-47
pLink-QTGG	gi125988414	NP_079775.2	EP300-interacting inhibitor of differentiation 3 [Mus musculus]	Eid3	K29	Eid3_K29	SLAWQHLVK*QEEEE	9	null	2	1.02e-10	2067.99	0.01328	6.41854	EndoSUMO1-47
pLink-QTGG	gi6678489	NP_033486.1	small ubiquitin-related modifier 1 precursor [Mus musculus]	Sumo1	K39	Sumo1_K39	VK*MTTHLK	2	null	2	1.92e-11	1299.7	0.00471	3.6211	EndoSUMO1-47
pLink-QTGG	gi154146209	NP_001003918.2	ubiquitin carboxyl-terminal hydrolase 7 [Mus musculus]	Usp7	K870	Usp7_K870	DLLQFFK*PR	7	null	2	2.45e-10	1505.8	0.00764	5.0703	EndoSUMO1-45_1-1
pLink-QTGG	gi167555112	NP_001107871.1	zinc finger MYM-type protein 4 [Mus musculus]	Zmym4	K250	Zmym4_K250	IK*EEPLDDEYDR	2	null	3	3.96e-13	1863.85	0.01099	5.89318	EndoSUMO1-45_1-1
pLink-QTGG	gi31980808	NP_058572.2	eukaryotic translation initiation factor 3 subunit G [Mus musculus]	Eif3g	K94	Eif3g_K94	KASK*AVAR	4	null	2	5.63e-07	1172.66	-0.00479	-4.08123	EndoSUMO1-45_1-1
pLink-QTGG	gi148228593	NP_001079011.1	uncharacterized protein LOC627085 [Mus musculus]	Gm13124	K209	Gm13124_K209	K*DLPQFR	1	null	2	5.6e-08	1245.65	-0.00831	-6.66589	EndoSUMO1-45_1-1
pLink-QTGG	gi226062635	NP_035371.4	ran GTPase-activating protein 1 [Mus musculus]	Rangap1	K526	Rangap1_K526	LLIHMGLLK*SE	9	null	2	3.69e-10	1595.87	0.01139	7.13262	EndoSUMO1-45_1-1
pLink-QTGG	gi226062635	NP_035371.4	ran GTPase-activating protein 1 [Mus musculus]	Rangap1	K526	Rangap1_K526	LLIHMGLLK*SE	9	null	2	1.06e-07	1595.87	0.00775	4.8532	EndoSUMO1-45_1-1
pLink-QTGG	gi226062635	NP_035371.4	ran GTPase-activating protein 1 [Mus musculus]	Rangap1	K526	Rangap1_K526	LLIHMGLLK*SEDK	9	null	2	9.88e-11	1838.99	0.01233	6.70104	EndoSUMO1-45_1-1
pLink-QTGG	gi226062635	NP_035371.4	ran GTPase-activating protein 1 [Mus musculus]	Rangap1	K526	Rangap1_K526	LLIHMGLLK*SEDK	9	null	2	4.87e-10	1838.99	0.01293	7.02713	EndoSUMO1-45_1-1
pLink-QTGG	gi226062635	NP_035371.4	ran GTPase-activating protein 1 [Mus musculus]	Rangap1	K526	Rangap1_K526	LLIHMGLLK*SEDK	9	null	2	8.78e-08	1838.99	0.01112	6.04344	EndoSUMO1-45_1-1
pLink-QTGG	gi226062635	NP_035371.4	ran GTPase-activating protein 1 [Mus musculus]	Rangap1	K526	Rangap1_K526	LLIHMGLLK*SEDK	9	null	2	4.29e-07	1838.99	0.0088	4.78259	EndoSUMO1-45_1-1
pLink-QTGG	gi226062635	NP_035371.4	ran GTPase-activating protein 1 [Mus musculus]	Rangap1	K526	Rangap1_K526	LLIHMGLLK*SEDK	9	5,M(Oxidation_M);	2	5.33e-07	1854.99	0.00738	3.97629	EndoSUMO1-45_1-1
pLink-QTGG	gi227430375	NP_780455.2	smad nuclear-interacting protein 1 [Mus musculus]	Snip1	K28	Snip1_K28	SGDALTTVVVK*QER	11	null	2	9.52e-09	1844.96	0.00801	4.33917	EndoSUMO1-45_1-1
pLink-QTGG	gi28316750	NP_783594.1	histone H2B type 1-A [Mus musculus]	Hist1h2ba	K7	Hist1h2ba_K7	VAVK*GATISK	4	null	2	1.36e-09	1315.75	0.0065	4.93636	EndoSUMO1-45_1-1
pLink-QTGG	gi6678489	NP_033486.1	small ubiquitin-related modifier 1 precursor [Mus musculus]	Sumo1	K39	Sumo1_K39	VK*MTTHLK	2	null	2	6.85e-14	1299.7	0.00519	3.99013	EndoSUMO1-45_1-1
pLink-QTGG	gi6678489	NP_033486.1	small ubiquitin-related modifier 1 precursor [Mus musculus]	Sumo1	K7	Sumo1_K7	AK*PSTEDLGDKK	2	null	2	6.45e-15	1630.82	0.00435	2.66572	EndoSUMO1-45_2-1
pLink-QTGG	gi6678489	NP_033486.1	small ubiquitin-related modifier 1 precursor [Mus musculus]	Sumo1	K7	Sumo1_K7	AK*PSTEDLGDKK	2	null	4	1.02e-06	1630.82	0.00393	2.40834	EndoSUMO1-45_2-1
pLink-QTGG	gi294862307	NP_001171081.1	SUMO-conjugating enzyme UBC9 [Mus musculus]	Ube2i	K101	Ube2i_K101	DK*DWRPAITIK	2	null	3	2.41e-08	1684.89	0.00797	4.72743	EndoSUMO1-45_2-1
pLink-QTGG	gi167555112	NP_001107871.1	zinc finger MYM-type protein 4 [Mus musculus]	Zmym4	K250	Zmym4_K250	IK*EEPLDDEYDR	2	null	3	1.17e-15	1863.85	0.00949	5.08884	EndoSUMO1-45_2-1
pLink-QTGG	gi167555112	NP_001107871.1	zinc finger MYM-type protein 4 [Mus musculus]	Zmym4	K250	Zmym4_K250	IK*EEPLDDEYDR	2	null	2	5.43e-14	1863.85	0.0086	4.61159	EndoSUMO1-45_2-1
pLink-QTGG	gi167555112	NP_001107871.1	zinc finger MYM-type protein 4 [Mus musculus]	Zmym4	K250	Zmym4_K250	IK*EEPLDDEYDR	2	null	2	9.46e-14	1863.85	0.00986	5.28724	EndoSUMO1-45_2-1
pLink-QTGG	gi167555112	NP_001107871.1	zinc finger MYM-type protein 4 [Mus musculus]	Zmym4	K250	Zmym4_K250	IK*EEPLDDEYDR	2	null	3	2.05e-06	1863.85	0.01139	6.10767	EndoSUMO1-45_2-1
pLink-QTGG	gi226062635	NP_035371.4	ran GTPase-activating protein 1 [Mus musculus]	Rangap1	K526	Rangap1_K526	LLIHMGLLK*SE	9	null	3	4.72e-07	1595.87	0.00745	4.66533	EndoSUMO1-45_2-1
pLink-QTGG	gi226062635	NP_035371.4	ran GTPase-activating protein 1 [Mus musculus]	Rangap1	K526	Rangap1_K526	LLIHMGLLK*SEDK	9	null	3	1.5e-06	1838.99	0.00953	5.17932	EndoSUMO1-45_2-1
pLink-QTGG	gi170295840	NP_035718.2	transcription intermediary factor 1-beta [Mus musculus]	Trim28	K779	Trim28_K779	LTEDK*ADVQSIIGLQR	5	null	2	3.13e-13	2128.11	0.01056	4.95977	EndoSUMO1-45_2-1
pLink-QTGG	gi170295840	NP_035718.2	transcription intermediary factor 1-beta [Mus musculus]	Trim28	K779	Trim28_K779	LTEDK*ADVQSIIGLQR	5	null	3	1.01e-08	2128.11	0.0119	5.58913	EndoSUMO1-45_2-1
pLink-QTGG	gi125988414	NP_079775.2	EP300-interacting inhibitor of differentiation 3 [Mus musculus]	Eid3	K29	Eid3_K29	SLAWQHLVK*QEEE	9	null	2	3.14e-10	1938.94	0.0077	3.96916	EndoSUMO1-45_2-1
pLink-QTGG	gi31543307	NP_032693.2	NGFI-A-binding protein 1 [Mus musculus]	Nab1	K479	Nab1_K479	VIK*TEPEDSR	3	null	2	6.66e-14	1515.75	0.00517	3.40857	EndoSUMO1-45_2-1
pLink-QTGG	gi6678489	NP_033486.1	small ubiquitin-related modifier 1 precursor [Mus musculus]	Sumo1	K7	Sumo1_K7	AK*PSTEDLGDKK	2	null	2	4.21e-12	1630.82	0.00408	2.50026	EndoSUMO1-45_3-1
pLink-QTGG	gi6678489	NP_033486.1	small ubiquitin-related modifier 1 precursor [Mus musculus]	Sumo1	K7	Sumo1_K7	AK*PSTEDLGDKK	2	null	4	2.06e-09	1630.82	0.00552	3.38271	EndoSUMO1-45_3-1
pLink-QTGG	gi7709986	NP_057891.1	SUMO-activating enzyme subunit 2 [Mus musculus]	Uba2	K164	Uba2_K164	CHPK*PTQR	4	1,C(Nethylmaleimide[C]);	2	2.44e-16	1433.68	0.0045	3.13655	EndoSUMO1-45_3-1
pLink-QTGG	gi7709986	NP_057891.1	SUMO-activating enzyme subunit 2 [Mus musculus]	Uba2	K164	Uba2_K164	CHPK*PTQR	4	1,C(Nethylmaleimide[C]);	3	2.61e-06	1433.68	0.00424	2.95533	EndoSUMO1-45_3-1
pLink-QTGG	gi112734855	NP_033434.2	DNA topoisomerase 1 [Mus musculus]	Top1	K119	Top1_K119	IK*DEPEDDGYFAPPK	2	null	3	1.68e-06	2062.95	0.0085	4.11829	EndoSUMO1-45_3-1
pLink-QTGG	gi24415998	NP_079971.2	structural maintenance of chromosomes protein 6 [Mus musculus]	Smc6	K868	Smc6_K868	K*SASILDK	1	null	2	1.3e-11	1203.65	0.00719	5.96849	EndoSUMO1-45_3-1
pLink-QTGG	gi167466274	NP_598832.3	ankyrin repeat domain-containing protein 32 [Mus musculus]	Ankrd32	K402	Ankrd32_K402	VK*NSEFPR	2	null	2	6.48e-14	1318.66	0.00689	5.22097	EndoSUMO1-45_3-1
pLink-QTGG	gi6678489	NP_033486.1	small ubiquitin-related modifier 1 precursor [Mus musculus]	Sumo1	K7	Sumo1_K7	AK*PSTEDLGDK	2	null	2	1.92e-10	1502.72	0.00639	4.24942	EndoSUMO1-04
pLink-QTGG	gi6678489	NP_033486.1	small ubiquitin-related modifier 1 precursor [Mus musculus]	Sumo1	K7	Sumo1_K7	AK*PSTEDLGDK	2	null	3	8.14e-07	1502.72	-0.00092	-0.611813	EndoSUMO1-04
pLink-QTGG	gi87162464	NP_032255.2	histone deacetylase 2 [Mus musculus]	Hdac2	K457	Hdac2_K457	ETEDK*K	5	null	2	1.74e-05	1091.51	-0.00517	-4.73222	EndoSUMO1-04
pLink-QTGG	gi6678489	NP_033486.1	small ubiquitin-related modifier 1 precursor [Mus musculus]	Sumo1	K37	Sumo1_K37	IHFK*VK	4	null	2	6e-06	1113.63	0.00235	2.10831	EndoSUMO1-04
pLink-QTGG	gi63999479	NP_067526.2	solute carrier family 22 member 17 [Mus musculus]	Slc22a17	K362	Slc22a17_K362	TKRK*LLPE	4	null	3	3.56e-06	1326.76	0.00184	1.38578	EndoSUMO1-04
pLink-QTGG	gi6678489	NP_033486.1	small ubiquitin-related modifier 1 precursor [Mus musculus]	Sumo1	K39	Sumo1_K39	VK*MTTHLK	2	null	3	2.65e-10	1299.7	0.00424	3.25976	EndoSUMO1-04
pLink-QTGG	gi6678489	NP_033486.1	small ubiquitin-related modifier 1 precursor [Mus musculus]	Sumo1	K39	Sumo1_K39	VK*MTTHLK	2	null	2	1.65e-09	1299.7	-0.00297	-2.28338	EndoSUMO1-04
pLink-QTGG	gi6678489	NP_033486.1	small ubiquitin-related modifier 1 precursor [Mus musculus]	Sumo1	K7	Sumo1_K7	AK*PSTEDLGDK	2	null	2	7.76e-10	1502.72	0.00071	0.472159	EndoSUMO1-02
pLink-QTGG	gi6678489	NP_033486.1	small ubiquitin-related modifier 1 precursor [Mus musculus]	Sumo1	K7	Sumo1_K7	AK*PSTEDLGDKK	2	null	2	1.13e-11	1630.82	-0.00351	-2.15097	EndoSUMO1-02
pLink-QTGG	gi6678489	NP_033486.1	small ubiquitin-related modifier 1 precursor [Mus musculus]	Sumo1	K7	Sumo1_K7	AK*PSTEDLGDKK	2	null	3	2.08e-09	1630.82	-0.00023	-0.140947	EndoSUMO1-02
pLink-QTGG	gi87162480	NP_082357.2	ligand-dependent nuclear receptor-interacting factor 1 isoform 2 [Mus musculus]	Lrif1	K6	Lrif1_K6	ASIVK*K	5	1,A(N-Acetyl_Protein);	2	1.33e-06	1029.58	0.00115	1.11587	EndoSUMO1-02
pLink-QTGG	gi112734855	NP_033434.2	DNA topoisomerase 1 [Mus musculus]	Top1	K119	Top1_K119	IK*DEPEDDGYFAPPK	2	null	3	1.76e-06	2062.95	0.00322	1.56011	EndoSUMO1-02
pLink-QTGG	gi33859640	NP_035658.1	transaldolase [Mus musculus]	Taldo1	K204	Taldo1_K204	K*SYEPQE	1	null	2	0.000147	1222.55	-0.00088	-0.719217	EndoSUMO1-02
pLink-QTGG	gi359465568	NP_001240751.1	iroquois-class homeodomain protein IRX-3 isoform 1 [Mus musculus]	Irx3	K482	Irx3_K482	K*SYSRQLSSR	1	null	4	2.37e-05	1553.79	0.01453	9.34518	EndoSUMO1-02
pLink-QTGG	gi226062635	NP_035371.4	ran GTPase-activating protein 1 [Mus musculus]	Rangap1	K526	Rangap1_K526	LLIHMGLLK*SE	9	null	2	5.53e-08	1595.87	0.00235	1.47162	EndoSUMO1-02
pLink-QTGG	gi226062635	NP_035371.4	ran GTPase-activating protein 1 [Mus musculus]	Rangap1	K526	Rangap1_K526	LLIHMGLLK*SEDK	9	null	2	1.46e-09	1838.99	0.00186	1.01087	EndoSUMO1-02
pLink-QTGG	gi112421060	NP_033126.2	repetin [Mus musculus]	Rptn	K718	Rptn_K718	QDLSSHQGQK*GR	10	null	3	1.54e-05	1682.81	0.0074	4.39476	EndoSUMO1-02
pLink-QTGG	gi148839318	NP_083163.3	structural maintenance of chromosomes flexible hinge domain-containing protein 1 [Mus musculus]	Smchd1	K1977	Smchd1_K1977	SLCHSPK*IE	7	3,C(Carbamidomethyl_C);	2	6.63e-05	1412.67	-0.00368	-2.60314	EndoSUMO1-02
pLink-QTGG	gi126723321	NP_898986.2	rhomboid-related protein 2 [Mus musculus]	Rhbdl2	K43	Rhbdl2_K43	SRK*VHRIVSK	3	null	3	2.07e-06	1551.9	0.01478	9.51757	EndoSUMO1-02
pLink-QTGG	gi120300980	NP_683745.2	ubiquitin specific peptidase 9, Y chromosome [Mus musculus]	Usp9y	K1282	Usp9y_K1282	VK*DEQVCCE	2	7,C(Carbamidomethyl_C);8,C(Carbamidomethyl_C);	2	1.22e-05	1508.62	0.01236	8.18737	EndoSUMO1-02
pLink-QTGG	gi132626693	NP_001010833.2	mediator of DNA damage checkpoint protein 1 [Mus musculus]	Mdc1	K1497	Mdc1_K1497	VTQGK*PTR	5	null	2	2.58e-06	1228.65	0.00065	0.528601	EndoSUMO1-02
pLink-QTGG	gi6678489	NP_033486.1	small ubiquitin-related modifier 1 precursor [Mus musculus]	Sumo1	K7	Sumo1_K7	AK*PSTEDLGDKK	2	null	2	1.64e-13	1630.82	0.00162	0.992753	EndoSUMO1-05
pLink-QTGG	gi6678489	NP_033486.1	small ubiquitin-related modifier 1 precursor [Mus musculus]	Sumo1	K7	Sumo1_K7	AK*PSTEDLGDKK	2	null	4	2.26e-07	1630.82	0.00338	2.0713	EndoSUMO1-05
pLink-QTGG	gi226062635	NP_035371.4	ran GTPase-activating protein 1 [Mus musculus]	Rangap1	K526	Rangap1_K526	LLIHMGLLK*SE	9	null	2	1.07e-07	1595.87	-0.0015	-0.939334	EndoSUMO1-05
pLink-QTGG	gi6678489	NP_033486.1	small ubiquitin-related modifier 1 precursor [Mus musculus]	Sumo1	K7	Sumo1_K7	AK*PSTEDLGDKK	2	null	2	1.14e-13	1630.82	0.00296	1.81392	EndoSUMO1-07
pLink-QTGG	gi6678489	NP_033486.1	small ubiquitin-related modifier 1 precursor [Mus musculus]	Sumo1	K7	Sumo1_K7	AK*PSTEDLGDKK	2	null	2	2.26e-11	1630.82	0.00199	1.21949	EndoSUMO1-07
pLink-QTGG	gi6678489	NP_033486.1	small ubiquitin-related modifier 1 precursor [Mus musculus]	Sumo1	K7	Sumo1_K7	AK*PSTEDLGDKK	2	null	3	1.82e-07	1630.82	0.00293	1.79553	EndoSUMO1-07
pLink-QTGG	gi226062635	NP_035371.4	ran GTPase-activating protein 1 [Mus musculus]	Rangap1	K526	Rangap1_K526	LLIHMGLLK*SE	9	null	2	7.63e-08	1595.87	0.00395	2.47357	EndoSUMO1-07
pLink-QTGG	gi168693651	NP_059498.2	dynein light chain 4, axonemal [Mus musculus]	Dnal4	K63	Dnal4_K63	MIKETMDK*K	8	null	2	1.63e-05	1465.73	0.00675	4.60204	EndoSUMO1-07
pLink-QTGG	gi6678489	NP_033486.1	small ubiquitin-related modifier 1 precursor [Mus musculus]	Sumo1	K7	Sumo1_K7	AK*PSTEDLGDK	2	null	2	3.08e-06	1502.72	0.00423	2.813	EndoSUMO1-09
pLink-QTGG	gi6678489	NP_033486.1	small ubiquitin-related modifier 1 precursor [Mus musculus]	Sumo1	K7	Sumo1_K7	AK*PSTEDLGDKK	2	null	2	1.06e-12	1630.82	0.00361	2.21224	EndoSUMO1-09
pLink-QTGG	gi6678489	NP_033486.1	small ubiquitin-related modifier 1 precursor [Mus musculus]	Sumo1	K7	Sumo1_K7	AK*PSTEDLGDKK	2	null	3	2.31e-09	1630.82	0.00432	2.64734	EndoSUMO1-09
pLink-QTGG	gi13994221	NP_085100.1	U6 snRNA-associated Sm-like protein LSm2 isoform 1 [Mus musculus]	Lsm2	K23	Lsm2_K23	APGENGK*R	7	null	2	2.17e-06	1170.57	0.00761	6.49545	EndoSUMO1-09
pLink-QTGG	gi87162474	NP_001034577.1	ligand-dependent nuclear receptor-interacting factor 1 isoform 1 [Mus musculus]	Lrif1	K602	Lrif1_K602	DANIVVK*K	7	null	2	9.53e-07	1228.68	0.00356	2.89504	EndoSUMO1-09
pLink-QTGG	gi226062635	NP_035371.4	ran GTPase-activating protein 1 [Mus musculus]	Rangap1	K526	Rangap1_K526	LLIHMGLLK*SEDK	9	null	3	7.7e-06	1838.99	0.00257	1.39674	EndoSUMO1-09
pLink-QTGG	gi294997245	NP_001171124.1	histone H2B type 1-C/E/G [Mus musculus]	Hist1h2be	K6	Hist1h2be_K6	PEPAK*SAPAPK	5	null	2	9.65e-06	1434.75	0.00308	2.14521	EndoSUMO1-09
pLink-QTGG	gi112421060	NP_033126.2	repetin [Mus musculus]	Rptn	K718	Rptn_K718	QDLSSHQGQK*GR	10	null	3	0.000339	1682.81	0.00875	5.1965	EndoSUMO1-09
pLink-QTGG	gi6678489	NP_033486.1	small ubiquitin-related modifier 1 precursor [Mus musculus]	Sumo1	K39	Sumo1_K39	VK*MTTHLK	2	null	2	3.5e-11	1299.7	0.00316	2.42945	EndoSUMO1-09
pLink-QTGG	gi254028159	NP_001156772.1	scaffold attachment factor B1 [Mus musculus]	Safb	K316	Safb_K316	ADAPLAVVK*R	9	null	2	6.86e-08	1381.77	0.00315	2.27802	EndoSUMO1-10
pLink-QTGG	gi6678489	NP_033486.1	small ubiquitin-related modifier 1 precursor [Mus musculus]	Sumo1	K7	Sumo1_K7	AK*PSTEDLGDKK	2	null	2	8.47e-13	1630.82	0.00146	0.894704	EndoSUMO1-10
pLink-QTGG	gi6678489	NP_033486.1	small ubiquitin-related modifier 1 precursor [Mus musculus]	Sumo1	K7	Sumo1_K7	AK*PSTEDLGDKK	2	null	3	5.31e-10	1630.82	0.00089	0.545402	EndoSUMO1-10
pLink-QTGG	gi114796622	NP_032431.2	integrin beta-2-like protein precursor [Mus musculus]	Itgb2l	K586	Itgb2l_K586	K*RPGYFHR	1	null	4	0.000824	1402.72	0.01219	8.68394	EndoSUMO1-10
pLink-QTGG	gi226062635	NP_035371.4	ran GTPase-activating protein 1 [Mus musculus]	Rangap1	K526	Rangap1_K526	LLIHMGLLK*SE	9	null	2	2.12e-11	1595.87	0.00136	0.851661	EndoSUMO1-10
pLink-QTGG	gi226062635	NP_035371.4	ran GTPase-activating protein 1 [Mus musculus]	Rangap1	K526	Rangap1_K526	LLIHMGLLK*SEDK	9	null	2	4.13e-13	1838.99	0.00497	2.70108	EndoSUMO1-10
pLink-QTGG	gi226062635	NP_035371.4	ran GTPase-activating protein 1 [Mus musculus]	Rangap1	K526	Rangap1_K526	LLIHMGLLK*SEDK	9	null	2	1.34e-11	1838.99	0.00182	0.98913	EndoSUMO1-10
pLink-QTGG	gi226062635	NP_035371.4	ran GTPase-activating protein 1 [Mus musculus]	Rangap1	K526	Rangap1_K526	LLIHMGLLK*SEDK	9	null	3	1.23e-10	1838.99	0.00396	2.15217	EndoSUMO1-10
pLink-QTGG	gi226062635	NP_035371.4	ran GTPase-activating protein 1 [Mus musculus]	Rangap1	K526	Rangap1_K526	LLIHMGLLK*SEDK	9	null	3	6.24e-08	1838.99	0.00363	1.97282	EndoSUMO1-10
pLink-QTGG	gi226062635	NP_035371.4	ran GTPase-activating protein 1 [Mus musculus]	Rangap1	K526	Rangap1_K526	LLIHMGLLK*SEDK	9	null	2	7.2e-07	1838.99	0.00248	1.34783	EndoSUMO1-10
pLink-QTGG	gi226062635	NP_035371.4	ran GTPase-activating protein 1 [Mus musculus]	Rangap1	K526	Rangap1_K526	LLIHMGLLK*SEDK	9	null	4	0.000588	1838.99	0.00343	1.86413	EndoSUMO1-10
pLink-QTGG	gi132626693	NP_001010833.2	mediator of DNA damage checkpoint protein 1 [Mus musculus]	Mdc1	K948	Mdc1_K948	LSCQTTPAGK*ASR	10	3,C(Carbamidomethyl_C);	2	1.16e-07	1718.84	8e-05	0.046516	EndoSUMO1-10
pLink-QTGG	gi112421060	NP_033126.2	repetin [Mus musculus]	Rptn	K718	Rptn_K718	QDLSSHQGQK*GR	10	null	3	2.08e-05	1682.81	0.00784	4.65607	EndoSUMO1-10
pLink-QTGG	gi148839318	NP_083163.3	structural maintenance of chromosomes flexible hinge domain-containing protein 1 [Mus musculus]	Smchd1	K1977	Smchd1_K1977	SLCHSPK*IE	7	3,C(Carbamidomethyl_C);	2	2.59e-08	1412.67	0.00257	1.81795	EndoSUMO1-10
pLink-QTGG	gi132626693	NP_001010833.2	mediator of DNA damage checkpoint protein 1 [Mus musculus]	Mdc1	K1004	Mdc1_K1004	SLHTK*PNVRPR	5	null	3	1.03e-06	1646.9	0.00385	2.3363	EndoSUMO1-10
pLink-QTGG	gi160333703	NP_690855.2	lysine-specific demethylase 5B [Mus musculus]	Kdm5b	K278	Kdm5b_K278	STIK*QEPTEK	4	null	2	4.86e-07	1502.76	0.00257	1.70904	EndoSUMO1-10
pLink-QTGG	gi6678489	NP_033486.1	small ubiquitin-related modifier 1 precursor [Mus musculus]	Sumo1	K39	Sumo1_K39	VK*MTTHLK	2	null	2	8.14e-11	1299.7	0.00303	2.3295	EndoSUMO1-10
pLink-QTGG	gi6678489	NP_033486.1	small ubiquitin-related modifier 1 precursor [Mus musculus]	Sumo1	K39	Sumo1_K39	VK*MTTHLK	2	null	3	3.49e-07	1299.7	0.00282	2.16805	EndoSUMO1-10
pLink-QTGG	gi19111164	NP_579932.1	small ubiquitin-related modifier 2 precursor [Mus musculus]	Sumo2	K5	Sumo2_K5	ADEK*PK	4	1,A(N-Acetyl_Protein);	2	9.87e-08	1071.52	0.00127	1.18412	EndoSUMO1-12
pLink-QTGG	gi6678489	NP_033486.1	small ubiquitin-related modifier 1 precursor [Mus musculus]	Sumo1	K7	Sumo1_K7	AK*PSTEDLGDKK	2	null	2	1.94e-12	1630.82	-0.00317	-1.94262	EndoSUMO1-12
pLink-QTGG	gi163937858	NP_035377.2	E3 ubiquitin-protein ligase RBBP6 isoform 1 [Mus musculus]	Rbbp6	K1120	Rbbp6_K1120	DIK*SEKPASK	3	null	2	1.3e-07	1444.75	0.00217	1.50094	EndoSUMO1-12
pLink-QTGG	gi132626693	NP_001010833.2	mediator of DNA damage checkpoint protein 1 [Mus musculus]	Mdc1	K1208	Mdc1_K1208	GRPSK*SSIK	5	null	2	2.87e-08	1301.71	0.00078	0.59875	EndoSUMO1-12
pLink-QTGG	gi226062635	NP_035371.4	ran GTPase-activating protein 1 [Mus musculus]	Rangap1	K526	Rangap1_K526	LLIHMGLLK*SE	9	null	2	9.88e-08	1595.87	0.00611	3.8262	EndoSUMO1-12
pLink-QTGG	gi226062635	NP_035371.4	ran GTPase-activating protein 1 [Mus musculus]	Rangap1	K526	Rangap1_K526	LLIHMGLLK*SEDK	9	null	2	9.18e-09	1838.99	0.00234	1.27174	EndoSUMO1-12
pLink-QTGG	gi132626693	NP_001010833.2	mediator of DNA damage checkpoint protein 1 [Mus musculus]	Mdc1	K948	Mdc1_K948	LSCQTTPAGK*ASR	10	3,C(Carbamidomethyl_C);	2	1.26e-16	1718.84	-0.00023	-0.133733	EndoSUMO1-12
pLink-QTGG	gi148839318	NP_083163.3	structural maintenance of chromosomes flexible hinge domain-containing protein 1 [Mus musculus]	Smchd1	K1977	Smchd1_K1977	SLCHSPK*IE	7	3,C(Carbamidomethyl_C);	2	7.54e-06	1412.67	0.0048	3.39538	EndoSUMO1-12
pLink-QTGG	gi120300980	NP_683745.2	ubiquitin specific peptidase 9, Y chromosome [Mus musculus]	Usp9y	K1282	Usp9y_K1282	VK*DEQVCCE	2	7,C(Carbamidomethyl_C);8,C(Carbamidomethyl_C);	2	2.96e-08	1508.62	0.0119	7.88266	EndoSUMO1-12
pLink-QTGG	gi132626693	NP_001010833.2	mediator of DNA damage checkpoint protein 1 [Mus musculus]	Mdc1	K1497	Mdc1_K1497	VTQGK*PTR	5	null	2	1.77e-10	1228.65	0.00191	1.55327	EndoSUMO1-12
pLink-QTGG	gi6678489	NP_033486.1	small ubiquitin-related modifier 1 precursor [Mus musculus]	Sumo1	K7	Sumo1_K7	AK*PSTEDLGDK	2	null	2	3.05e-10	1502.72	-0.00028	-0.186204	EndoSUMO1-01
pLink-QTGG	gi6678489	NP_033486.1	small ubiquitin-related modifier 1 precursor [Mus musculus]	Sumo1	K7	Sumo1_K7	AK*PSTEDLGDKK	2	null	2	2.13e-15	1630.82	0.00449	2.75152	EndoSUMO1-01
pLink-QTGG	gi6678489	NP_033486.1	small ubiquitin-related modifier 1 precursor [Mus musculus]	Sumo1	K7	Sumo1_K7	AK*PSTEDLGDKK	2	null	3	1.15e-06	1630.82	0.0044	2.69636	EndoSUMO1-01
pLink-QTGG	gi6678489	NP_033486.1	small ubiquitin-related modifier 1 precursor [Mus musculus]	Sumo1	K7	Sumo1_K7	AK*PSTEDLGDKK	2	null	4	5.71e-05	1630.82	0.00359	2.19999	EndoSUMO1-01
pLink-QTGG	gi59858549	NP_001012309.1	nuclear speckle splicing regulatory protein 1 [Mus musculus]	Ccdc55	K209	Ccdc55_K209	ARTVIK*E	6	null	2	5.73e-09	1158.64	0.00058	0.500154	EndoSUMO1-01
pLink-QTGG	gi158749615	NP_598824.3	protein FAM208B [Mus musculus]	BC016423	K1125	BC016423_K1125	CLSASSVK*K	8	1,C(Carbamidomethyl_C);	2	1.17e-08	1321.67	-0.00148	-1.11895	EndoSUMO1-01
pLink-QTGG	gi87162474	NP_001034577.1	ligand-dependent nuclear receptor-interacting factor 1 isoform 1 [Mus musculus]	Lrif1	K602	Lrif1_K602	DANIVVK*K	7	null	2	2.39e-09	1228.68	0.00122	0.992123	EndoSUMO1-01
pLink-QTGG	gi163937858	NP_035377.2	E3 ubiquitin-protein ligase RBBP6 isoform 1 [Mus musculus]	Rbbp6	K1208	Rbbp6_K1208	IASSTTPAK*K	9	null	3	8.72e-08	1345.72	0.01257	9.33365	EndoSUMO1-01
pLink-QTGG	gi119637828	NP_444400.2	E3 ubiquitin-protein ligase TRIM33 isoform 1 [Mus musculus]	Trim33	K806	Trim33_K806	ICSFSGAVK*QEK	9	2,C(Carbamidomethyl_C);	2	2.3e-08	1695.82	0.00458	2.69914	EndoSUMO1-01
pLink-QTGG	gi251823839	NP_062760.3	serine/threonine-protein kinase TBK1 [Mus musculus]	Tbk1	K567	Tbk1_K567	IYYQFK*K	6	null	4	9.04e-05	1331.69	0.00811	6.08538	EndoSUMO1-01
pLink-QTGG	gi132626693	NP_001010833.2	mediator of DNA damage checkpoint protein 1 [Mus musculus]	Mdc1	K1326	Mdc1_K1326	PTALVTQGRTYK*PSTE	12	null	2	2.88e-10	2091.06	0.00243	1.16153	EndoSUMO1-01
pLink-QTGG	gi153792534	NP_035370.2	E3 SUMO-protein ligase RanBP2 [Mus musculus]	Ranbp2	K2636	Ranbp2_K2636	SEEPDSDTK*HSSSSPVSGTMDK	9	null	3	5.42e-08	2650.13	0.00528	1.99159	EndoSUMO1-01
pLink-QTGG	gi148839318	NP_083163.3	structural maintenance of chromosomes flexible hinge domain-containing protein 1 [Mus musculus]	Smchd1	K1977	Smchd1_K1977	SLCHSPK*IE	7	3,C(Carbamidomethyl_C);	2	2.56e-09	1412.67	0.00203	1.43597	EndoSUMO1-01
pLink-QTGG	gi160333703	NP_690855.2	lysine-specific demethylase 5B [Mus musculus]	Kdm5b	K278	Kdm5b_K278	STIK*QEPTEK	4	null	2	2.91e-13	1502.76	-0.00128	-0.851198	EndoSUMO1-01
pLink-QTGG	gi31543307	NP_032693.2	NGFI-A-binding protein 1 [Mus musculus]	Nab1	K479	Nab1_K479	VIK*TEPEDSR	3	null	2	4.21e-14	1515.75	0.00354	2.33392	EndoSUMO1-01
pLink-QTGG	gi6678489	NP_033486.1	small ubiquitin-related modifier 1 precursor [Mus musculus]	Sumo1	K39	Sumo1_K39	VK*MTTHLK	2	null	2	1.57e-09	1299.7	0.00335	2.57552	EndoSUMO1-01
pLink-QTGG	gi153792534	NP_035370.2	E3 SUMO-protein ligase RanBP2 [Mus musculus]	Ranbp2	K2627	Ranbp2_K2627	VTNPVGCK*SEEPDSDTK	8	7,C(Carbamidomethyl_C);	3	1.66e-08	2204.99	0.00769	3.48595	EndoSUMO1-01
pLink-QTGG	gi154146209	NP_001003918.2	ubiquitin carboxyl-terminal hydrolase 7 [Mus musculus]	Usp7	K870	Usp7_K870	DLLQFFK*PR	7	null	2	4.42e-09	1505.8	0.00864	5.73395	EndoSUMO1-45_1-2
pLink-QTGG	gi6756021	NP_035855.1	X-linked lymphocyte-regulated protein PM1 [Mus musculus]	Xlr	K120	Xlr_K120	FDMDVQK*FNE	7	null	2	8.3e-09	1614.7	0.00912	5.64456	EndoSUMO1-45_1-2
pLink-QTGG	gi167555112	NP_001107871.1	zinc finger MYM-type protein 4 [Mus musculus]	Zmym4	K250	Zmym4_K250	IK*EEPLDDEYDR	2	null	2	2.12e-10	1863.85	0.00986	5.28724	EndoSUMO1-45_1-2
pLink-QTGG	gi112420990	NP_032917.2	pinin [Mus musculus]	Pnn	K537	Pnn_K537	K*DFPLESIK	1	null	3	1.56e-06	1418.74	0.00789	5.55729	EndoSUMO1-45_1-2
pLink-QTGG	gi110625714	NP_075773.2	kinetochore protein Nuf2 [Mus musculus]	Nuf2	K309	Nuf2_K309	K*LSSLLK	1	null	2	3.71e-08	1130.67	0.00715	6.31804	EndoSUMO1-45_1-2
pLink-QTGG	gi226062635	NP_035371.4	ran GTPase-activating protein 1 [Mus musculus]	Rangap1	K526	Rangap1_K526	LLIHMGLLK*SE	9	null	2	1.09e-10	1595.87	0.0094	5.88645	EndoSUMO1-45_1-2
pLink-QTGG	gi226062635	NP_035371.4	ran GTPase-activating protein 1 [Mus musculus]	Rangap1	K526	Rangap1_K526	LLIHMGLLK*SEDK	9	null	2	2.79e-15	1838.99	0.01405	7.63581	EndoSUMO1-45_1-2
pLink-QTGG	gi226062635	NP_035371.4	ran GTPase-activating protein 1 [Mus musculus]	Rangap1	K526	Rangap1_K526	LLIHMGLLK*SEDK	9	null	2	8.69e-13	1838.99	0.01381	7.50538	EndoSUMO1-45_1-2
pLink-QTGG	gi226062635	NP_035371.4	ran GTPase-activating protein 1 [Mus musculus]	Rangap1	K526	Rangap1_K526	LLIHMGLLK*SEDK	9	null	2	1.06e-12	1838.99	0.01496	8.13037	EndoSUMO1-45_1-2
pLink-QTGG	gi227430375	NP_780455.2	smad nuclear-interacting protein 1 [Mus musculus]	Snip1	K28	Snip1_K28	SGDALTTVVVK*QER	11	null	2	2.08e-09	1844.96	0.0101	5.47136	EndoSUMO1-45_1-2
pLink-QTGG	gi6678489	NP_033486.1	small ubiquitin-related modifier 1 precursor [Mus musculus]	Sumo1	K39	Sumo1_K39	VK*MTTHLK	2	null	2	8.66e-11	1299.7	0.00749	5.75839	EndoSUMO1-45_1-2
pLink-QTGG	gi267844910	NP_001161202.1	E3 ubiquitin-protein ligase RAD18 isoform 1 [Mus musculus]	Rad18	K115	Rad18_K115	VVVK*VHNADAAQHPVK	4	null	3	2.54e-05	2054.1	0.01303	6.34025	EndoSUMO1-45_1-2
pLink-QTGG	gi254028159	NP_001156772.1	scaffold attachment factor B1 [Mus musculus]	Safb	K316	Safb_K316	ADAPLAVVK*R	9	null	2	5.47e-09	1381.77	0.01004	7.26071	EndoSUMO1-45_1-3
pLink-QTGG	gi167555112	NP_001107871.1	zinc finger MYM-type protein 4 [Mus musculus]	Zmym4	K250	Zmym4_K250	IK*EEPLDDEYDR	2	null	2	3.18e-26	1863.85	0.01086	5.82347	EndoSUMO1-45_1-3
pLink-QTGG	gi167555112	NP_001107871.1	zinc finger MYM-type protein 4 [Mus musculus]	Zmym4	K250	Zmym4_K250	IK*EEPLDDEYDR	2	null	3	2.55e-06	1863.85	0.01265	6.78332	EndoSUMO1-45_1-3
pLink-QTGG	gi226062635	NP_035371.4	ran GTPase-activating protein 1 [Mus musculus]	Rangap1	K526	Rangap1_K526	LLIHMGLLK*SE	9	null	2	3.96e-10	1595.87	0.00845	5.29155	EndoSUMO1-45_1-3
pLink-QTGG	gi226062635	NP_035371.4	ran GTPase-activating protein 1 [Mus musculus]	Rangap1	K526	Rangap1_K526	LLIHMGLLK*SE	9	null	2	5.3e-09	1595.87	0.00788	4.93461	EndoSUMO1-45_1-3
pLink-QTGG	gi226062635	NP_035371.4	ran GTPase-activating protein 1 [Mus musculus]	Rangap1	K526	Rangap1_K526	LLIHMGLLK*SE	9	null	2	7.73e-08	1595.87	0.00972	6.08684	EndoSUMO1-45_1-3
pLink-QTGG	gi226062635	NP_035371.4	ran GTPase-activating protein 1 [Mus musculus]	Rangap1	K526	Rangap1_K526	LLIHMGLLK*SEDK	9	null	2	9.55e-13	1838.99	0.01364	7.41299	EndoSUMO1-45_1-3
pLink-QTGG	gi226062635	NP_035371.4	ran GTPase-activating protein 1 [Mus musculus]	Rangap1	K526	Rangap1_K526	LLIHMGLLK*SEDK	9	null	2	4.82e-09	1838.99	0.0114	6.19562	EndoSUMO1-45_1-3
pLink-QTGG	gi226062635	NP_035371.4	ran GTPase-activating protein 1 [Mus musculus]	Rangap1	K526	Rangap1_K526	LLIHMGLLK*SEDK	9	null	3	2.74e-06	1838.99	0.01134	6.16301	EndoSUMO1-45_1-3
pLink-QTGG	gi19527068	NP_598612.1	nucleolar and spindle-associated protein 1 isoform a [Mus musculus]	Nusap1	K216	Nusap1_K216	SIDEYIMRKK*K	10	null	3	1.11e-07	1752.92	-0.01312	-7.48041	EndoSUMO1-45_1-3
pLink-QTGG	gi6678489	NP_033486.1	small ubiquitin-related modifier 1 precursor [Mus musculus]	Sumo1	K39	Sumo1_K39	VK*MTTHLK	2	null	2	3.56e-08	1299.7	0.00642	4.93576	EndoSUMO1-45_1-3
pLink-QTGG	gi6678489	NP_033486.1	small ubiquitin-related modifier 1 precursor [Mus musculus]	Sumo1	K7	Sumo1_K7	AK*PSTEDLGDK	2	null	2	7.12e-15	1502.72	0.00825	5.48633	EndoSUMO1-45_2-2
pLink-QTGG	gi6678489	NP_033486.1	small ubiquitin-related modifier 1 precursor [Mus musculus]	Sumo1	K7	Sumo1_K7	AK*PSTEDLGDK	2	null	3	7.24e-05	1502.72	0.00775	5.15383	EndoSUMO1-45_2-2
pLink-QTGG	gi6678489	NP_033486.1	small ubiquitin-related modifier 1 precursor [Mus musculus]	Sumo1	K7	Sumo1_K7	AK*PSTEDLGDKK	2	null	2	1.99e-12	1630.82	0.00403	2.46962	EndoSUMO1-45_2-2
pLink-QTGG	gi6678489	NP_033486.1	small ubiquitin-related modifier 1 precursor [Mus musculus]	Sumo1	K7	Sumo1_K7	AK*PSTEDLGDKK	2	null	4	2.09e-10	1630.82	0.00442	2.70862	EndoSUMO1-45_2-2
pLink-QTGG	gi170295840	NP_035718.2	transcription intermediary factor 1-beta [Mus musculus]	Trim28	K779	Trim28_K779	DK*ADVQSIIGLQR	2	null	2	1.05e-21	1784.94	0.01231	6.89266	EndoSUMO1-45_2-2
pLink-QTGG	gi160333077	NP_038763.3	tumor suppressor p53-binding protein 1 [Mus musculus]	Trp53bp1	K1431	Trp53bp1_K1431	ETVVSGPLGVEDISPSMSPDDK*SFTR	22	null	3	3.22e-06	3092.46	0.02021	6.53308	EndoSUMO1-45_2-2
pLink-QTGG	gi27734194	NP_775560.1	transcription factor SOX-30 [Mus musculus]	Sox30	K242	Sox30_K242	GVIK*TEEPDRPR	4	null	3	3.49e-12	1738.9	0.01028	5.90834	EndoSUMO1-45_2-2
pLink-QTGG	gi27734194	NP_775560.1	transcription factor SOX-30 [Mus musculus]	Sox30	K242	Sox30_K242	GVIK*TEEPDRPR	4	null	4	5.51e-06	1738.9	0.00949	5.4543	EndoSUMO1-45_2-2
pLink-QTGG	gi167555112	NP_001107871.1	zinc finger MYM-type protein 4 [Mus musculus]	Zmym4	K250	Zmym4_K250	IK*EEPLDDEYDR	2	null	2	1.16e-19	1863.85	0.01186	6.3597	EndoSUMO1-45_2-2
pLink-QTGG	gi167555112	NP_001107871.1	zinc finger MYM-type protein 4 [Mus musculus]	Zmym4	K250	Zmym4_K250	IK*EEPLDDEYDR	2	null	3	2.84e-07	1863.85	0.01381	7.40534	EndoSUMO1-45_2-2
pLink-QTGG	gi112734855	NP_033434.2	DNA topoisomerase 1 [Mus musculus]	Top1	K155	Top1_K155	IK*TEDIK	2	null	2	3.67e-09	1188.63	0.00368	3.09336	EndoSUMO1-45_2-2
pLink-QTGG	gi226062635	NP_035371.4	ran GTPase-activating protein 1 [Mus musculus]	Rangap1	K526	Rangap1_K526	LLIHMGLLK*SEDK	9	null	2	5.72e-11	1838.99	0.01392	7.56516	EndoSUMO1-45_2-2
pLink-QTGG	gi132626693	NP_001010833.2	mediator of DNA damage checkpoint protein 1 [Mus musculus]	Mdc1	K1157	Mdc1_K1157	LQPPTSIEQPVIPK*PTSR	14	null	3	4.21e-05	2330.26	0.01083	4.64552	EndoSUMO1-45_2-2
pLink-QTGG	gi170295840	NP_035718.2	transcription intermediary factor 1-beta [Mus musculus]	Trim28	K779	Trim28_K779	LTEDK*ADVQSIIGLQR	5	null	2	2.13e-16	2128.11	0.01411	6.62711	EndoSUMO1-45_2-2
pLink-QTGG	gi170295840	NP_035718.2	transcription intermediary factor 1-beta [Mus musculus]	Trim28	K779	Trim28_K779	LTEDK*ADVQSIIGLQR	5	null	3	5.38e-07	2128.11	0.01569	7.36919	EndoSUMO1-45_2-2
pLink-QTGG	gi125988414	NP_079775.2	EP300-interacting inhibitor of differentiation 3 [Mus musculus]	Eid3	K29	Eid3_K29	SLAWQHLVK*QEEE	9	null	2	3.03e-07	1938.94	0.0095	4.89701	EndoSUMO1-45_2-2
pLink-QTGG	gi170295840	NP_035718.2	transcription intermediary factor 1-beta [Mus musculus]	Trim28	K575	Trim28_K575	TK*PVLMPLTEGPGAEGPR	2	null	2	7.56e-09	2192.13	0.01485	6.77109	EndoSUMO1-45_2-2
pLink-QTGG	gi170295840	NP_035718.2	transcription intermediary factor 1-beta [Mus musculus]	Trim28	K575	Trim28_K575	TK*PVLMPLTEGPGAEGPR	2	null	3	2.27e-08	2192.13	0.01664	7.58726	EndoSUMO1-45_2-2
pLink-QTGG	gi132626693	NP_001010833.2	mediator of DNA damage checkpoint protein 1 [Mus musculus]	Mdc1	K1326	Mdc1_K1326	TYK*PSTEDCE	3	9,C(Nethylmaleimide[C]);	2	6.57e-08	1639.67	0.00831	5.06496	EndoSUMO1-45_2-2
pLink-QTGG	gi31543307	NP_032693.2	NGFI-A-binding protein 1 [Mus musculus]	Nab1	K479	Nab1_K479	VIK*TEPEDSR	3	null	2	6.81e-13	1515.75	0.0072	4.74694	EndoSUMO1-45_2-2
pLink-QTGG	gi6678489	NP_033486.1	small ubiquitin-related modifier 1 precursor [Mus musculus]	Sumo1	K7	Sumo1_K7	AK*PSTEDLGDKK	2	null	3	2.49e-09	1630.82	0.00761	4.66347	EndoSUMO1-45_2-3
pLink-QTGG	gi6678489	NP_033486.1	small ubiquitin-related modifier 1 precursor [Mus musculus]	Sumo1	K7	Sumo1_K7	AK*PSTEDLGDKK	2	null	2	2.75e-08	1630.82	0.00689	4.22225	EndoSUMO1-45_2-3
pLink-QTGG	gi6678489	NP_033486.1	small ubiquitin-related modifier 1 precursor [Mus musculus]	Sumo1	K7	Sumo1_K7	AK*PSTEDLGDKK	2	null	4	3.12e-06	1630.82	0.00574	3.51753	EndoSUMO1-45_2-3
pLink-QTGG	gi160333077	NP_038763.3	tumor suppressor p53-binding protein 1 [Mus musculus]	Trp53bp1	K1431	Trp53bp1_K1431	ETVVSGPLGVEDISPSMSPDDK*SFTR	22	null	4	0.00018	3092.46	0.02055	6.64299	EndoSUMO1-45_2-3
pLink-QTGG	gi27734194	NP_775560.1	transcription factor SOX-30 [Mus musculus]	Sox30	K242	Sox30_K242	GVIK*TEEPDRPR	4	null	3	2.98e-08	1738.9	0.00908	5.21865	EndoSUMO1-45_2-3
pLink-QTGG	gi27734194	NP_775560.1	transcription factor SOX-30 [Mus musculus]	Sox30	K242	Sox30_K242	GVIK*TEEPDRPR	4	null	4	8.83e-06	1738.9	0.00797	4.58069	EndoSUMO1-45_2-3
pLink-QTGG	gi167555112	NP_001107871.1	zinc finger MYM-type protein 4 [Mus musculus]	Zmym4	K250	Zmym4_K250	IK*EEPLDDEYDR	2	null	2	1.71e-19	1863.85	0.01296	6.94955	EndoSUMO1-45_2-3
pLink-QTGG	gi167555112	NP_001107871.1	zinc finger MYM-type protein 4 [Mus musculus]	Zmym4	K250	Zmym4_K250	IK*EEPLDDEYDR	2	null	3	6.85e-08	1863.85	0.01379	7.39462	EndoSUMO1-45_2-3
pLink-QTGG	gi226062635	NP_035371.4	ran GTPase-activating protein 1 [Mus musculus]	Rangap1	K526	Rangap1_K526	LLIHMGLLK*SEDK	9	null	2	1.32e-11	1838.99	0.01069	5.80975	EndoSUMO1-45_2-3
pLink-QTGG	gi125988414	NP_079775.2	EP300-interacting inhibitor of differentiation 3 [Mus musculus]	Eid3	K29	Eid3_K29	SLAWQHLVK*QEE	9	null	2	1.95e-07	1809.9	0.01774	9.79609	EndoSUMO1-45_2-3
pLink-QTGG	gi125988414	NP_079775.2	EP300-interacting inhibitor of differentiation 3 [Mus musculus]	Eid3	K29	Eid3_K29	SLAWQHLVK*QEEE	9	null	2	3.95e-11	1938.94	0.01135	5.85063	EndoSUMO1-45_2-3
pLink-QTGG	gi170295840	NP_035718.2	transcription intermediary factor 1-beta [Mus musculus]	Trim28	K575	Trim28_K575	TK*PVLMPLTEGPGAEGPR	2	null	3	6.48e-06	2192.13	0.01772	8.0797	EndoSUMO1-45_2-3
pLink-QTGG	gi132626693	NP_001010833.2	mediator of DNA damage checkpoint protein 1 [Mus musculus]	Mdc1	K1462	Mdc1_K1462	TVVIK*EEPVETE	5	null	2	1.84e-07	1714.86	0.01165	6.78951	EndoSUMO1-45_2-3
pLink-QTGG	gi31543307	NP_032693.2	NGFI-A-binding protein 1 [Mus musculus]	Nab1	K479	Nab1_K479	VIK*TEPEDSR	3	null	2	1.35e-15	1515.75	0.00834	5.49853	EndoSUMO1-45_2-3
pLink-QTGG	gi6678489	NP_033486.1	small ubiquitin-related modifier 1 precursor [Mus musculus]	Sumo1	K7	Sumo1_K7	AK*PSTEDLGDKK	2	null	3	9.46e-06	1630.82	0.00769	4.7125	EndoSUMO1-45_3-2
pLink-QTGG	gi6678489	NP_033486.1	small ubiquitin-related modifier 1 precursor [Mus musculus]	Sumo1	K7	Sumo1_K7	AK*PSTEDLGDKK	2	null	4	4.04e-05	1630.82	0.00793	4.85957	EndoSUMO1-45_3-2
pLink-QTGG	gi7709986	NP_057891.1	SUMO-activating enzyme subunit 2 [Mus musculus]	Uba2	K164	Uba2_K164	CHPK*PTQR	4	1,C(Nethylmaleimide[C]);	2	3.6e-10	1433.68	0.00515	3.58961	EndoSUMO1-45_3-2
pLink-QTGG	gi7709986	NP_057891.1	SUMO-activating enzyme subunit 2 [Mus musculus]	Uba2	K164	Uba2_K164	CHPK*PTQR	4	1,C(Nethylmaleimide[C]);	3	5.75e-07	1433.68	0.00561	3.91024	EndoSUMO1-45_3-2
pLink-QTGG	gi170295840	NP_035718.2	transcription intermediary factor 1-beta [Mus musculus]	Trim28	K779	Trim28_K779	DK*ADVQSIIGLQR	2	null	2	6.69e-13	1784.94	0.01203	6.73588	EndoSUMO1-45_3-2
pLink-QTGG	gi24415998	NP_079971.2	structural maintenance of chromosomes protein 6 [Mus musculus]	Smc6	K868	Smc6_K868	K*SASILDK	1	null	2	3.47e-12	1203.65	0.00798	6.62427	EndoSUMO1-45_3-2
pLink-QTGG	gi226062635	NP_035371.4	ran GTPase-activating protein 1 [Mus musculus]	Rangap1	K526	Rangap1_K526	LLIHMGLLK*SE	9	5,M(Oxidation_M);	2	1.08e-08	1611.87	0.00976	6.05128	EndoSUMO1-45_3-2
pLink-QTGG	gi226062635	NP_035371.4	ran GTPase-activating protein 1 [Mus musculus]	Rangap1	K526	Rangap1_K526	LLIHMGLLK*SEDK	9	5,M(Oxidation_M);	2	5.02e-08	1854.99	0.01267	6.82648	EndoSUMO1-45_3-2
pLink-QTGG	gi226062635	NP_035371.4	ran GTPase-activating protein 1 [Mus musculus]	Rangap1	K526	Rangap1_K526	LLIHMGLLK*SEDK	9	null	3	8.28e-06	1838.99	0.01274	6.92387	EndoSUMO1-45_3-2
pLink-QTGG	gi170295840	NP_035718.2	transcription intermediary factor 1-beta [Mus musculus]	Trim28	K779	Trim28_K779	LTEDK*ADVQSIIGLQR	5	null	3	3.94e-06	2128.11	0.01716	8.0596	EndoSUMO1-45_3-2
pLink-QTGG	gi28316750	NP_783594.1	histone H2B type 1-A [Mus musculus]	Hist1h2ba	K7	Hist1h2ba_K7	VAVK*GATISK	4	null	2	7.59e-08	1315.75	0.00847	6.43245	EndoSUMO1-45_3-2
pLink-QTGG	gi28316750	NP_783594.1	histone H2B type 1-A [Mus musculus]	Hist1h2ba	K7	Hist1h2ba_K7	VAVK*GATISK	4	null	3	6.17e-05	1315.75	0.00795	6.03754	EndoSUMO1-45_3-2
pLink-QTGG	gi29789263	NP_109656.1	E3 ubiquitin-protein ligase TRIM23 [Mus musculus]	Trim23	K382	Trim23_K382	VHIGPK*ME	6	null	2	4.96e-09	1252.62	0.00231	1.84265	EndoSUMO1-45_3-2
pLink-QTGG	gi6678489	NP_033486.1	small ubiquitin-related modifier 1 precursor [Mus musculus]	Sumo1	K39	Sumo1_K39	VK*MTTHLK	2	null	3	9.54e-06	1299.7	0.00395	3.03681	EndoSUMO1-45_3-2
pLink-VYQEQTGG	gi6678489	NP_033486.1	small ubiquitin-related modifier 1 precursor [Mus musculus]	Sumo1	K7	Sumo1_K7	AK*PSTEDLGDKK	2	null	2	1.42e-12	2150.05	0.01719	7.99136	EndoSUMO1-30
pLink-VYQEQTGG	gi6678489	NP_033486.1	small ubiquitin-related modifier 1 precursor [Mus musculus]	Sumo1	K7	Sumo1_K7	AK*PSTEDLGDKK	2	null	4	1.73e-07	2150.05	0.00182	0.846095	EndoSUMO1-30
pLink-VYQEQTGG	gi226062635	NP_035371.4	ran GTPase-activating protein 1 [Mus musculus]	Rangap1	K526	Rangap1_K526	LLIHMGLLK*SE	9	null	2	9.35e-17	2115.1	0.01513	7.14986	EndoSUMO1-30
pLink-VYQEQTGG	gi226062635	NP_035371.4	ran GTPase-activating protein 1 [Mus musculus]	Rangap1	K526	Rangap1_K526	LLIHMGLLK*SE	9	null	3	2.88e-07	2115.1	0.01683	7.95321	EndoSUMO1-30
pLink-VYQEQTGG	gi226062635	NP_035371.4	ran GTPase-activating protein 1 [Mus musculus]	Rangap1	K526	Rangap1_K526	LLIHMGLLK*SEDK	9	null	3	6.35e-10	2358.23	0.02027	8.5917	EndoSUMO1-30
pLink-VYQEQTGG	gi226062635	NP_035371.4	ran GTPase-activating protein 1 [Mus musculus]	Rangap1	K526	Rangap1_K526	LLIHMGLLK*SEDKIK	9	null	3	1.15e-07	2599.4	0.02186	8.40629	EndoSUMO1-30
pLink-VYQEQTGG	gi226062635	NP_035371.4	ran GTPase-activating protein 1 [Mus musculus]	Rangap1	K526	Rangap1_K526	LLIHMGLLK*SEDKIK	9	null	5	3.83e-05	2599.4	0.02345	9.01772	EndoSUMO1-30
pLink-VYQEQTGG	gi132626693	NP_001010833.2	mediator of DNA damage checkpoint protein 1 [Mus musculus]	Mdc1	K1462	Mdc1_K1462	TVVIK*EEPVETE	5	null	2	3.97e-13	2234.1	0.01877	8.39775	EndoSUMO1-30
pLink-VYQEQTGG	gi132626693	NP_001010833.2	mediator of DNA damage checkpoint protein 1 [Mus musculus]	Mdc1	K1462	Mdc1_K1462	TVVIK*EEPVETE	5	null	3	2.01e-09	2234.1	0.01282	5.73572	EndoSUMO1-30
pLink-VYQEQTGG	gi6678489	NP_033486.1	small ubiquitin-related modifier 1 precursor [Mus musculus]	Sumo1	K7	Sumo1_K7	AK*PSTEDLGDKK	2	null	4	7.46e-09	2150.05	0.00275	1.27844	EndoSUMO1-31
pLink-VYQEQTGG	gi6678489	NP_033486.1	small ubiquitin-related modifier 1 precursor [Mus musculus]	Sumo1	K7	Sumo1_K7	AK*PSTEDLGDKK	2	null	3	8.2e-08	2150.05	-0.0009	-0.418399	EndoSUMO1-31
pLink-VYQEQTGG	gi226062635	NP_035371.4	ran GTPase-activating protein 1 [Mus musculus]	Rangap1	K526	Rangap1_K526	LLIHMGLLK*SE	9	null	3	3.31e-05	2115.1	-0.00519	-2.45262	EndoSUMO1-31
pLink-VYQEQTGG	gi132626693	NP_001010833.2	mediator of DNA damage checkpoint protein 1 [Mus musculus]	Mdc1	K1462	Mdc1_K1462	TVVIK*EEPVETE	5	null	2	9.94e-13	2234.1	0.01009	4.51431	EndoSUMO1-31
pLink-VYQEQTGG	gi6678489	NP_033486.1	small ubiquitin-related modifier 1 precursor [Mus musculus]	Sumo1	K7	Sumo1_K7	AK*PSTE	2	null	2	8.57e-05	1493.7	0.00199	1.33136	EndoSUMO1-31
pLink-VYQEQTGG	gi6678489	NP_033486.1	small ubiquitin-related modifier 1 precursor [Mus musculus]	Sumo1	K7	Sumo1_K7	AK*PSTEDLGDKK	2	null	3	0.000337	2150.05	0.00332	1.54343	EndoSUMO1-33
pLink-VYQEQTGG	gi226062635	NP_035371.4	ran GTPase-activating protein 1 [Mus musculus]	Rangap1	K526	Rangap1_K526	LLIHMGLLK*SE	9	null	2	1.42e-13	2115.1	0.00208	0.982934	EndoSUMO1-33
pLink-VYQEQTGG	gi226062635	NP_035371.4	ran GTPase-activating protein 1 [Mus musculus]	Rangap1	K526	Rangap1_K526	LLIHMGLLK*SEDK	9	null	3	0.000909	2358.23	0.00407	1.72513	EndoSUMO1-33
pLink-VYQEQTGG	gi6678489	NP_033486.1	small ubiquitin-related modifier 1 precursor [Mus musculus]	Sumo1	K7	Sumo1_K7	AK*PSTEDLGDKK	2	null	2	1.54e-26	2150.05	0.01637	7.61016	EndoSUMO1-34
pLink-VYQEQTGG	gi6678489	NP_033486.1	small ubiquitin-related modifier 1 precursor [Mus musculus]	Sumo1	K7	Sumo1_K7	AK*PSTEDLGDKK	2	null	3	5.31e-11	2150.05	0.01126	5.23461	EndoSUMO1-34
pLink-VYQEQTGG	gi6678489	NP_033486.1	small ubiquitin-related modifier 1 precursor [Mus musculus]	Sumo1	K7	Sumo1_K7	AK*PSTEDLGDKK	2	null	4	3.29e-08	2150.05	0.00933	4.33739	EndoSUMO1-34
pLink-VYQEQTGG	gi167555112	NP_001107871.1	zinc finger MYM-type protein 4 [Mus musculus]	Zmym4	K250	Zmym4_K250	IK*EEPLDDEYDR	2	null	2	4.76e-24	2383.08	0.00395	1.65681	EndoSUMO1-34
pLink-VYQEQTGG	gi21703718	NP_663331.1	zinc finger and BTB domain-containing protein 7C [Mus musculus]	Zbtb7c	K288	Zbtb7c_K288	K*IKEEDK	1	null	2	3.42e-18	1750.87	0.00805	4.59504	EndoSUMO1-34
pLink-VYQEQTGG	gi226062635	NP_035371.4	ran GTPase-activating protein 1 [Mus musculus]	Rangap1	K526	Rangap1_K526	LLIHMGLLK*SE	9	null	2	8.82e-19	2115.1	0.01034	4.8863	EndoSUMO1-34
pLink-VYQEQTGG	gi226062635	NP_035371.4	ran GTPase-activating protein 1 [Mus musculus]	Rangap1	K526	Rangap1_K526	LLIHMGLLK*SEDK	9	null	2	4.69e-30	2358.23	0.01111	4.70914	EndoSUMO1-34
pLink-VYQEQTGG	gi226062635	NP_035371.4	ran GTPase-activating protein 1 [Mus musculus]	Rangap1	K526	Rangap1_K526	LLIHMGLLK*SEDK	9	null	3	5.36e-16	2358.23	0.01382	5.8578	EndoSUMO1-34
pLink-VYQEQTGG	gi226062635	NP_035371.4	ran GTPase-activating protein 1 [Mus musculus]	Rangap1	K526	Rangap1_K526	LLIHMGLLK*SEDK	9	null	3	2.74e-10	2358.23	0.01342	5.68826	EndoSUMO1-34
pLink-VYQEQTGG	gi170295840	NP_035718.2	transcription intermediary factor 1-beta [Mus musculus]	Trim28	K779	Trim28_K779	LTEDK*ADVQSIIGLQR	5	null	3	3.69e-12	2647.35	0.01356	5.12014	EndoSUMO1-34
pLink-VYQEQTGG	gi28316750	NP_783594.1	histone H2B type 1-A [Mus musculus]	Hist1h2ba	K7	Hist1h2ba_K7	VAVK*GATISK	4	null	2	1.24e-23	1834.98	0.00663	3.61112	EndoSUMO1-34
pLink-VYQEQTGG	gi31543307	NP_032693.2	NGFI-A-binding protein 1 [Mus musculus]	Nab1	K479	Nab1_K479	VIK*TEPEDSR	3	null	3	1.75e-12	2034.99	0.01242	6.10018	EndoSUMO1-34
pLink-VYQEQTGG	gi7709990	NP_057877.1	betaine--homocysteine S-methyltransferase 1 [Mus musculus]	Bhmt	K7	Bhmt_K7	APVAGK*K	6	null	2	3.91e-15	1531.8	0.00617	4.02528	EndoSUMO1-34
pLink-VYQEQTGG	gi124486664	NP_001074508.1	dedicator of cytokinesis protein 9 isoform 1 [Mus musculus]	Dock9	K328	Dock9_K328	LK*SESR	2	null	2	1.04e-16	1580.78	-0.00585	-3.69836	EndoSUMO1-34
pLink-VYQEQTGG	gi6678489	NP_033486.1	small ubiquitin-related modifier 1 precursor [Mus musculus]	Sumo1	K45	Sumo1_K45	MTTHLK*K	6	null	2	1.4e-13	1719.86	0.00408	2.37089	EndoSUMO1-34
pLink-VYQEQTGG	gi59858549	NP_001012309.1	nuclear speckle splicing regulatory protein 1 [Mus musculus]	Ccdc55	K209	Ccdc55_K209	TVIK*EEK	4	null	2	6.8e-15	1707.87	0.0078	4.56438	EndoSUMO1-34
pLink-VYQEQTGG	gi21703718	NP_663331.1	zinc finger and BTB domain-containing protein 7C [Mus musculus]	Zbtb7c	K288	Zbtb7c_K288	K*IKEEDK	1	null	2	3.31e-17	1750.87	0.0077	4.39526	EndoSUMO1-35
pLink-VYQEQTGG	gi7709986	NP_057891.1	SUMO-activating enzyme subunit 2 [Mus musculus]	Uba2	K257	Uba2_K257	LFTK*LFK	4	null	2	5.67e-17	1757.94	0.00523	2.97337	EndoSUMO1-35
pLink-VYQEQTGG	gi226062635	NP_035371.4	ran GTPase-activating protein 1 [Mus musculus]	Rangap1	K526	Rangap1_K526	LLIHMGLLK*SE	9	null	2	8.73e-25	2115.1	0.0097	4.58386	EndoSUMO1-35
pLink-VYQEQTGG	gi226062635	NP_035371.4	ran GTPase-activating protein 1 [Mus musculus]	Rangap1	K526	Rangap1_K526	LLIHMGLLK*SE	9	null	2	1.56e-22	2115.1	0.01073	5.0706	EndoSUMO1-35
pLink-VYQEQTGG	gi226062635	NP_035371.4	ran GTPase-activating protein 1 [Mus musculus]	Rangap1	K526	Rangap1_K526	LLIHMGLLK*SEDK	9	null	2	2.31e-33	2358.23	0.00997	4.22593	EndoSUMO1-35
pLink-VYQEQTGG	gi226062635	NP_035371.4	ran GTPase-activating protein 1 [Mus musculus]	Rangap1	K526	Rangap1_K526	LLIHMGLLK*SEDK	9	null	3	8.3e-15	2358.23	0.01193	5.0567	EndoSUMO1-35
pLink-VYQEQTGG	gi132626693	NP_001010833.2	mediator of DNA damage checkpoint protein 1 [Mus musculus]	Mdc1	K1462	Mdc1_K1462	TVVIK*EEPVETE	5	null	2	3.36e-14	2234.1	0.01138	5.09146	EndoSUMO1-35
pLink-VYQEQTGG	gi6678489	NP_033486.1	small ubiquitin-related modifier 1 precursor [Mus musculus]	Sumo1	K39	Sumo1_K39	VK*MTTHLK	2	null	3	7.71e-16	1818.93	0.00882	4.8463	EndoSUMO1-35
pLink-VYQEQTGG	gi294862307	NP_001171081.1	SUMO-conjugating enzyme UBC9 [Mus musculus]	Ube2i	K48	Ube2i_K48	CAIPGK*K	6	9,C(Nethylmaleimide[C]);	2	4.32e-14	1702.83	0.01065	6.25054	EndoSUMO1-35
pLink-VYQEQTGG	gi59858549	NP_001012309.1	nuclear speckle splicing regulatory protein 1 [Mus musculus]	Ccdc55	K209	Ccdc55_K209	TVIK*EEK	4	null	2	2.15e-13	1707.87	0.00942	5.51237	EndoSUMO1-35
pLink-VYQEQTGG	gi6678489	NP_033486.1	small ubiquitin-related modifier 1 precursor [Mus musculus]	Sumo1	K7	Sumo1_K7	AK*PSTEDLGDKK	2	null	4	5.14e-07	2150.05	0.01012	4.70464	EndoSUMO1-38-1
pLink-VYQEQTGG	gi170295840	NP_035718.2	transcription intermediary factor 1-beta [Mus musculus]	Trim28	K779	Trim28_K779	DK*ADVQSIIGLQR	2	null	3	2.23e-18	2304.17	0.01105	4.79353	EndoSUMO1-38-1
pLink-VYQEQTGG	gi126366051	NP_796169.2	probable phospholipid-transporting ATPase FetA [Mus musculus]	Atp8b5	K674	Atp8b5_K674	DLMLLGATAIEDK*LQR	13	null	3	6.21e-09	2648.35	0.01318	4.97477	EndoSUMO1-38-1
pLink-VYQEQTGG	gi83921633	NP_033448.2	TNF receptor-associated factor 2 [Mus musculus]	Traf2	K195	Traf2_K195	FPLTCDGCGKK*K	11	5,C(Carbamidomethyl_C);8,C(Carbamidomethyl_C);	4	2.17e-06	2272.06	-0.00747	-3.28632	EndoSUMO1-38-1
pLink-VYQEQTGG	gi167555112	NP_001107871.1	zinc finger MYM-type protein 4 [Mus musculus]	Zmym4	K250	Zmym4_K250	IK*EEPLDDEYDR	2	null	2	8.04e-24	2383.08	0.00818	3.43107	EndoSUMO1-38-1
pLink-VYQEQTGG	gi247494016	NP_932114.2	uncharacterized protein C4orf21 homolog [Mus musculus]	4930422G04Rik	K374	4930422G04Rik_K374	K*GELHSEDK	1	null	2	2.61e-13	1903.89	0.01193	6.26276	EndoSUMO1-38-1
pLink-VYQEQTGG	gi21703718	NP_663331.1	zinc finger and BTB domain-containing protein 7C [Mus musculus]	Zbtb7c	K288	Zbtb7c_K288	K*IKEEDK	1	null	2	3.77e-16	1750.87	0.0061	3.48196	EndoSUMO1-38-1
pLink-VYQEQTGG	gi226062635	NP_035371.4	ran GTPase-activating protein 1 [Mus musculus]	Rangap1	K526	Rangap1_K526	LLIHMGLLK*SE	9	null	2	1.27e-21	2115.1	0.0113	5.33996	EndoSUMO1-38-1
pLink-VYQEQTGG	gi226062635	NP_035371.4	ran GTPase-activating protein 1 [Mus musculus]	Rangap1	K526	Rangap1_K526	LLIHMGLLK*SEDK	9	null	2	4.51e-44	2358.23	0.01056	4.47601	EndoSUMO1-38-1
pLink-VYQEQTGG	gi226062635	NP_035371.4	ran GTPase-activating protein 1 [Mus musculus]	Rangap1	K526	Rangap1_K526	LLIHMGLLK*SEDK	9	null	3	7.64e-16	2358.23	0.00893	3.78511	EndoSUMO1-38-1
pLink-VYQEQTGG	gi226062635	NP_035371.4	ran GTPase-activating protein 1 [Mus musculus]	Rangap1	K526	Rangap1_K526	LLIHMGLLK*SEDK	9	null	3	2.59e-12	2358.23	0.00952	4.03519	EndoSUMO1-38-1
pLink-VYQEQTGG	gi226062635	NP_035371.4	ran GTPase-activating protein 1 [Mus musculus]	Rangap1	K526	Rangap1_K526	LLIHMGLLK*SEDK	9	5,M(Oxidation_M);	4	1.17e-08	2374.22	0.00662	2.78709	EndoSUMO1-38-1
pLink-VYQEQTGG	gi226062635	NP_035371.4	ran GTPase-activating protein 1 [Mus musculus]	Rangap1	K526	Rangap1_K526	LLIHMGLLK*SEDK	9	5,M(Oxidation_M);	3	2.1e-08	2374.22	0.01015	4.27326	EndoSUMO1-38-1
pLink-VYQEQTGG	gi226062635	NP_035371.4	ran GTPase-activating protein 1 [Mus musculus]	Rangap1	K526	Rangap1_K526	LLIHMGLLK*SEDK	9	null	4	6.43e-08	2358.23	0.00874	3.70458	EndoSUMO1-38-1
pLink-VYQEQTGG	gi226062635	NP_035371.4	ran GTPase-activating protein 1 [Mus musculus]	Rangap1	K526	Rangap1_K526	LLIHMGLLK*SEDK	9	null	4	1.15e-07	2358.23	0.01168	4.95074	EndoSUMO1-38-1
pLink-VYQEQTGG	gi226062635	NP_035371.4	ran GTPase-activating protein 1 [Mus musculus]	Rangap1	K526	Rangap1_K526	LLIHMGLLK*SEDK	9	5,M(Oxidation_M);	4	5.29e-05	2374.22	0.00903	3.80173	EndoSUMO1-38-1
pLink-VYQEQTGG	gi170295840	NP_035718.2	transcription intermediary factor 1-beta [Mus musculus]	Trim28	K779	Trim28_K779	LTEDK*ADVQSIIGLQR	5	null	2	3.18e-19	2647.35	0.01402	5.29383	EndoSUMO1-38-1
pLink-VYQEQTGG	gi132626693	NP_001010833.2	mediator of DNA damage checkpoint protein 1 [Mus musculus]	Mdc1	K1462	Mdc1_K1462	TVVIK*EEPVETE	5	null	2	5.57e-16	2234.1	0.00969	4.33535	EndoSUMO1-38-1
pLink-VYQEQTGG	gi132626693	NP_001010833.2	mediator of DNA damage checkpoint protein 1 [Mus musculus]	Mdc1	K1462	Mdc1_K1462	TVVIK*EEPVETE	5	null	3	2.3e-08	2234.1	0.01171	5.23911	EndoSUMO1-38-1
pLink-VYQEQTGG	gi112734855	NP_033434.2	DNA topoisomerase 1 [Mus musculus]	Top1	K155	Top1_K155	IK*TEDIK	2	null	3	1.59e-14	1707.87	0.00769	4.50002	EndoSUMO1-38-1
pLink-VYQEQTGG	gi124486664	NP_001074508.1	dedicator of cytokinesis protein 9 isoform 1 [Mus musculus]	Dock9	K328	Dock9_K328	LK*SESR	2	null	2	6.25e-16	1580.78	-0.00555	-3.5087	EndoSUMO1-38-1
pLink-VYQEQTGG	gi124486664	NP_001074508.1	dedicator of cytokinesis protein 9 isoform 1 [Mus musculus]	Dock9	K328	Dock9_K328	LK*SESR	2	null	3	1.08e-08	1580.78	-0.006	-3.79319	EndoSUMO1-38-1
pLink-VYQEQTGG	gi112734855	NP_033434.2	DNA topoisomerase 1 [Mus musculus]	Top1	K119	Top1_K119	IK*DEPEDDGYFAPPK	2	null	3	4.93e-13	2582.18	0.01868	7.23132	EndoSUMO1-38-2
pLink-VYQEQTGG	gi167555112	NP_001107871.1	zinc finger MYM-type protein 4 [Mus musculus]	Zmym4	K250	Zmym4_K250	IK*EEPLDDEYDR	2	null	2	2.87e-26	2383.08	0.01715	7.19347	EndoSUMO1-38-2
pLink-VYQEQTGG	gi21703718	NP_663331.1	zinc finger and BTB domain-containing protein 7C [Mus musculus]	Zbtb7c	K288	Zbtb7c_K288	K*IKEEDK	1	null	2	6.82e-18	1750.87	0.01091	6.22755	EndoSUMO1-38-2
pLink-VYQEQTGG	gi226062635	NP_035371.4	ran GTPase-activating protein 1 [Mus musculus]	Rangap1	K526	Rangap1_K526	LLIHMGLLK*SE	9	null	2	1.74e-19	2115.1	0.01377	6.50718	EndoSUMO1-38-2
pLink-VYQEQTGG	gi226062635	NP_035371.4	ran GTPase-activating protein 1 [Mus musculus]	Rangap1	K526	Rangap1_K526	LLIHMGLLK*SE	9	null	3	1.42e-08	2115.1	0.01238	5.85032	EndoSUMO1-38-2
pLink-VYQEQTGG	gi226062635	NP_035371.4	ran GTPase-activating protein 1 [Mus musculus]	Rangap1	K526	Rangap1_K526	LLIHMGLLK*SEDK	9	null	2	1.38e-34	2358.23	0.01801	7.63378	EndoSUMO1-38-2
pLink-VYQEQTGG	gi226062635	NP_035371.4	ran GTPase-activating protein 1 [Mus musculus]	Rangap1	K526	Rangap1_K526	LLIHMGLLK*SEDK	9	null	3	3.95e-10	2358.23	0.01688	7.15482	EndoSUMO1-38-2
pLink-VYQEQTGG	gi226062635	NP_035371.4	ran GTPase-activating protein 1 [Mus musculus]	Rangap1	K526	Rangap1_K526	LLIHMGLLK*SEDK	9	5,M(Oxidation_M);	3	1.34e-08	2374.22	0.01967	8.28124	EndoSUMO1-38-2
pLink-VYQEQTGG	gi226062635	NP_035371.4	ran GTPase-activating protein 1 [Mus musculus]	Rangap1	K526	Rangap1_K526	LLIHMGLLK*SEDK	9	null	4	9.7e-08	2358.23	0.01814	7.68888	EndoSUMO1-38-2
pLink-VYQEQTGG	gi226062635	NP_035371.4	ran GTPase-activating protein 1 [Mus musculus]	Rangap1	K526	Rangap1_K526	LLIHMGLLK*SEDK	9	null	4	7.44e-05	2358.23	0.01478	6.26471	EndoSUMO1-38-2
pLink-VYQEQTGG	gi226062635	NP_035371.4	ran GTPase-activating protein 1 [Mus musculus]	Rangap1	K526	Rangap1_K526	LLIHMGLLK*SEDK	9	5,M(Oxidation_M);	4	9.66e-05	2374.22	0.01951	8.21388	EndoSUMO1-38-2
pLink-VYQEQTGG	gi226062635	NP_035371.4	ran GTPase-activating protein 1 [Mus musculus]	Rangap1	K526	Rangap1_K526	LLIHMGLLK*SEDK	9	5,M(Oxidation_M);	4	0.00012	2374.22	0.01562	6.57617	EndoSUMO1-38-2
pLink-VYQEQTGG	gi124486664	NP_001074508.1	dedicator of cytokinesis protein 9 isoform 1 [Mus musculus]	Dock9	K328	Dock9_K328	LK*SESR	2	null	3	7e-09	1580.78	-0.00253	-1.59946	EndoSUMO1-38-2
pLink-VYQEQTGG	gi132626693	NP_001010833.2	mediator of DNA damage checkpoint protein 1 [Mus musculus]	Mdc1	K1462	Mdc1_K1462	TVVIK*EEPVETE	5	null	2	2.4e-08	2234.1	0.01306	5.8431	EndoSUMO1-40
pLink-VYQEQTGG	gi312433955	NP_001186065.1	microtubule-actin cross-linking factor 1 isoform 1 [Mus musculus]	Macf1	K6550	Macf1_K6550	LQLSK*HK	5	null	2	1.76e-06	1714.9	-0.00294	-1.71338	EndoSUMO1-40
pLink-VYQEQTGG	gi226062635	NP_035371.4	ran GTPase-activating protein 1 [Mus musculus]	Rangap1	K526	Rangap1_K526	LLIHMGLLK*SEDK	9	null	3	5.94e-11	2358.23	0.01703	7.2184	EndoSUMO1-42
pLink-VYQEQTGG	gi312433955	NP_001186065.1	microtubule-actin cross-linking factor 1 isoform 1 [Mus musculus]	Macf1	K6550	Macf1_K6550	LQLSK*HK	5	null	2	0.000491	1714.9	-0.00334	-1.9465	EndoSUMO1-42
pLink-VYQEQTGG	gi6678489	NP_033486.1	small ubiquitin-related modifier 1 precursor [Mus musculus]	Sumo1	K7	Sumo1_K7	AK*PSTEDLGDKK	2	null	2	3.03e-17	2150.05	0.0085	3.95153	EndoSUMO1-43-1
pLink-VYQEQTGG	gi6678489	NP_033486.1	small ubiquitin-related modifier 1 precursor [Mus musculus]	Sumo1	K7	Sumo1_K7	AK*PSTEDLGDKK	2	null	3	3.29e-11	2150.05	0.01305	6.06675	EndoSUMO1-43-1
pLink-VYQEQTGG	gi167555112	NP_001107871.1	zinc finger MYM-type protein 4 [Mus musculus]	Zmym4	K250	Zmym4_K250	IK*EEPLDDEYDR	2	null	3	5.74e-19	2383.08	0.01041	4.36643	EndoSUMO1-43-1
pLink-VYQEQTGG	gi21703718	NP_663331.1	zinc finger and BTB domain-containing protein 7C [Mus musculus]	Zbtb7c	K288	Zbtb7c_K288	K*IKEEDK	1	null	2	5.95e-22	1750.87	0.00926	5.28572	EndoSUMO1-43-1
pLink-VYQEQTGG	gi21703718	NP_663331.1	zinc finger and BTB domain-containing protein 7C [Mus musculus]	Zbtb7c	K290	Zbtb7c_K290	KIK*EEDK	3	null	2	4.65e-17	1750.87	0.01047	5.9764	EndoSUMO1-43-1
pLink-VYQEQTGG	gi226062635	NP_035371.4	ran GTPase-activating protein 1 [Mus musculus]	Rangap1	K526	Rangap1_K526	LLIHMGLLK*SE	9	null	2	1.42e-16	2115.1	0.01316	6.21892	EndoSUMO1-43-1
pLink-VYQEQTGG	gi226062635	NP_035371.4	ran GTPase-activating protein 1 [Mus musculus]	Rangap1	K526	Rangap1_K526	LLIHMGLLK*SEDK	9	null	3	1.24e-18	2358.23	0.012	5.08637	EndoSUMO1-43-1
pLink-VYQEQTGG	gi226062635	NP_035371.4	ran GTPase-activating protein 1 [Mus musculus]	Rangap1	K526	Rangap1_K526	LLIHMGLLK*SEDK	9	5,M(Oxidation_M);	3	2.52e-12	2374.22	0.01668	7.02244	EndoSUMO1-43-1
pLink-VYQEQTGG	gi226062635	NP_035371.4	ran GTPase-activating protein 1 [Mus musculus]	Rangap1	K526	Rangap1_K526	LLIHMGLLK*SEDK	9	null	4	2.07e-06	2358.23	0.01229	5.20929	EndoSUMO1-43-1
pLink-VYQEQTGG	gi170295840	NP_035718.2	transcription intermediary factor 1-beta [Mus musculus]	Trim28	K779	Trim28_K779	LTEDK*ADVQSIIGLQR	5	null	2	3.03e-22	2647.35	0.01299	4.90491	EndoSUMO1-43-1
pLink-VYQEQTGG	gi132626693	NP_001010833.2	mediator of DNA damage checkpoint protein 1 [Mus musculus]	Mdc1	K1462	Mdc1_K1462	TVVIK*EEPVETE	5	null	2	4.58e-14	2234.1	0.01226	5.48518	EndoSUMO1-43-1
pLink-VYQEQTGG	gi153792534	NP_035370.2	E3 SUMO-protein ligase RanBP2 [Mus musculus]	Ranbp2	K2627	Ranbp2_K2627	VTNPVGCK*SEEPDSDTK	8	7,C(Nethylmaleimide[C]);	3	4.73e-09	2792.24	0.01529	5.47388	EndoSUMO1-43-1
pLink-VYQEQTGG	gi112734855	NP_033434.2	DNA topoisomerase 1 [Mus musculus]	Top1	K155	Top1_K155	IK*TEDIK	2	null	3	3.25e-10	1707.87	0.0076	4.44735	EndoSUMO1-43-1
pLink-VYQEQTGG	gi124486664	NP_001074508.1	dedicator of cytokinesis protein 9 isoform 1 [Mus musculus]	Dock9	K328	Dock9_K328	LK*SESR	2	null	2	5.76e-17	1580.78	-0.00456	-2.88282	EndoSUMO1-43-1
pLink-VYQEQTGG	gi124486664	NP_001074508.1	dedicator of cytokinesis protein 9 isoform 1 [Mus musculus]	Dock9	K328	Dock9_K328	LK*SESR	2	null	3	1.84e-10	1580.78	-0.00583	-3.68572	EndoSUMO1-43-1
pLink-VYQEQTGG	gi59858549	NP_001012309.1	nuclear speckle splicing regulatory protein 1 [Mus musculus]	Ccdc55	K209	Ccdc55_K209	TVIK*EEK	4	null	2	1.73e-12	1707.87	0.00744	4.35372	EndoSUMO1-43-1
pLink-VYQEQTGG	gi167555112	NP_001107871.1	zinc finger MYM-type protein 4 [Mus musculus]	Zmym4	K250	Zmym4_K250	IK*EEPLDDEYDR	2	null	2	1.4e-21	2383.08	0.01375	5.76737	EndoSUMO1-43-2
pLink-VYQEQTGG	gi167555112	NP_001107871.1	zinc finger MYM-type protein 4 [Mus musculus]	Zmym4	K250	Zmym4_K250	IK*EEPLDDEYDR	2	null	3	2.8e-08	2383.08	0.01525	6.39653	EndoSUMO1-43-2
pLink-VYQEQTGG	gi226062635	NP_035371.4	ran GTPase-activating protein 1 [Mus musculus]	Rangap1	K526	Rangap1_K526	LLIHMGLLK*SE	9	null	2	7.22e-22	2115.1	0.02009	9.49374	EndoSUMO1-43-2
pLink-VYQEQTGG	gi226062635	NP_035371.4	ran GTPase-activating protein 1 [Mus musculus]	Rangap1	K526	Rangap1_K526	LLIHMGLLK*SEDK	9	null	3	1.45e-11	2358.23	0.01624	6.88355	EndoSUMO1-43-2
pLink-VYQEQTGG	gi226062635	NP_035371.4	ran GTPase-activating protein 1 [Mus musculus]	Rangap1	K526	Rangap1_K526	LLIHMGLLK*SEDK	9	5,M(Oxidation_M);	3	8.35e-09	2374.22	0.01849	7.78446	EndoSUMO1-43-2
pLink-VYQEQTGG	gi226062635	NP_035371.4	ran GTPase-activating protein 1 [Mus musculus]	Rangap1	K526	Rangap1_K526	LLIHMGLLK*SEDK	9	null	4	5.94e-08	2358.23	0.01692	7.17177	EndoSUMO1-43-2
pLink-VYQEQTGG	gi226062635	NP_035371.4	ran GTPase-activating protein 1 [Mus musculus]	Rangap1	K526	Rangap1_K526	LLIHMGLLK*SEDK	9	null	3	7.53e-08	2358.23	0.0179	7.58716	EndoSUMO1-43-2
pLink-VYQEQTGG	gi226062635	NP_035371.4	ran GTPase-activating protein 1 [Mus musculus]	Rangap1	K526	Rangap1_K526	LLIHMGLLK*SEDK	9	5,M(Oxidation_M);	4	4.51e-05	2374.22	0.01652	6.95507	EndoSUMO1-43-2
pLink-VYQEQTGG	gi170295840	NP_035718.2	transcription intermediary factor 1-beta [Mus musculus]	Trim28	K779	Trim28_K779	LTEDK*ADVQSIIGLQR	5	null	3	3.43e-16	2647.35	0.02304	8.69967	EndoSUMO1-43-2
pLink-VYQEQTGG	gi132626693	NP_001010833.2	mediator of DNA damage checkpoint protein 1 [Mus musculus]	Mdc1	K1462	Mdc1_K1462	TVVIK*EEPVETE	5	null	2	5.39e-14	2234.1	0.01636	7.31952	EndoSUMO1-43-2
pLink-VYQEQTGG	gi225543311	NP_083011.2	tetratricopeptide repeat protein 21A [Mus musculus]	Ttc21a	K845	Ttc21a_K845	VYKSHK*K	6	null	2	1.89e-10	1750.9	-0.01495	-8.53363	EndoSUMO1-43-2
pLink-VYQEQTGG	gi24415998	NP_079971.2	structural maintenance of chromosomes protein 6 [Mus musculus]	Smc6	K868	Smc6_K868	K*SASILDK	1	null	3	1.41e-08	1722.88	0.01416	8.21393	EndoSUMO1-43-2
pLink-VYQEQTGG	gi124486664	NP_001074508.1	dedicator of cytokinesis protein 9 isoform 1 [Mus musculus]	Dock9	K328	Dock9_K328	LK*SESR	2	null	2	1.76e-14	1580.78	-0.00336	-2.12419	EndoSUMO1-43-2
pLink-VYQEQTGG	gi124486664	NP_001074508.1	dedicator of cytokinesis protein 9 isoform 1 [Mus musculus]	Dock9	K328	Dock9_K328	LK*SESR	2	null	3	6.96e-08	1580.78	-0.00343	-2.16844	EndoSUMO1-43-2
pLink-VYQEQTGG	gi6678489	NP_033486.1	small ubiquitin-related modifier 1 precursor [Mus musculus]	Sumo1	K7	Sumo1_K7	AK*PSTEDLGDKK	2	null	3	2.71e-14	2150.05	0.0072	3.34718	EndoSUMO1-36
pLink-VYQEQTGG	gi6678489	NP_033486.1	small ubiquitin-related modifier 1 precursor [Mus musculus]	Sumo1	K7	Sumo1_K7	AK*PSTEDLGDKK	2	null	4	2.3e-05	2150.05	0.00914	4.24906	EndoSUMO1-36
pLink-VYQEQTGG	gi167555112	NP_001107871.1	zinc finger MYM-type protein 4 [Mus musculus]	Zmym4	K250	Zmym4_K250	IK*EEPLDDEYDR	2	null	2	8.24e-27	2383.08	0.00701	2.94032	EndoSUMO1-36
pLink-VYQEQTGG	gi167555112	NP_001107871.1	zinc finger MYM-type protein 4 [Mus musculus]	Zmym4	K250	Zmym4_K250	IK*EEPLDDEYDR	2	null	3	3.27e-14	2383.08	0.00825	3.46043	EndoSUMO1-36
pLink-VYQEQTGG	gi247494016	NP_932114.2	uncharacterized protein C4orf21 homolog [Mus musculus]	4930422G04Rik	K374	4930422G04Rik_K374	K*GELHSEDK	1	null	2	4.64e-12	1903.89	0.01356	7.11844	EndoSUMO1-36
pLink-VYQEQTGG	gi21703718	NP_663331.1	zinc finger and BTB domain-containing protein 7C [Mus musculus]	Zbtb7c	K288	Zbtb7c_K288	K*IKEEDK	1	null	2	9.66e-16	1750.87	0.00716	4.08702	EndoSUMO1-36
pLink-VYQEQTGG	gi124487283	NP_001074601.1	regulator of nonsense transcripts 2 [Mus musculus]	Upf2	K58	Upf2_K58	K*RLEEDK	1	null	2	3.9e-12	1778.88	-0.00309	-1.73607	EndoSUMO1-36
pLink-VYQEQTGG	gi226062635	NP_035371.4	ran GTPase-activating protein 1 [Mus musculus]	Rangap1	K526	Rangap1_K526	LLIHMGLLK*SE	9	null	2	7.1e-26	2115.1	0.00873	4.12548	EndoSUMO1-36
pLink-VYQEQTGG	gi226062635	NP_035371.4	ran GTPase-activating protein 1 [Mus musculus]	Rangap1	K526	Rangap1_K526	LLIHMGLLK*SE	9	null	3	4.4e-10	2115.1	0.0125	5.90703	EndoSUMO1-36
pLink-VYQEQTGG	gi226062635	NP_035371.4	ran GTPase-activating protein 1 [Mus musculus]	Rangap1	K526	Rangap1_K526	LLIHMGLLK*SEDK	9	null	2	1.3e-14	2358.23	0.01319	5.59077	EndoSUMO1-36
pLink-VYQEQTGG	gi226062635	NP_035371.4	ran GTPase-activating protein 1 [Mus musculus]	Rangap1	K526	Rangap1_K526	LLIHMGLLK*SEDK	9	null	4	1.49e-09	2358.23	0.0094	3.98433	EndoSUMO1-36
pLink-VYQEQTGG	gi170295840	NP_035718.2	transcription intermediary factor 1-beta [Mus musculus]	Trim28	K779	Trim28_K779	LTEDK*ADVQSIIGLQR	5	null	3	3.9e-17	2647.35	0.01069	4.03646	EndoSUMO1-36
pLink-VYQEQTGG	gi9845265	NP_063936.1	ubiquitin-60S ribosomal protein L40 [Mus musculus]	Uba52	K63	Uba52_K63	TLSDYNIQK*E	9	null	2	7.66e-18	2071.97	0.00723	3.48773	EndoSUMO1-36
pLink-VYQEQTGG	gi132626693	NP_001010833.2	mediator of DNA damage checkpoint protein 1 [Mus musculus]	Mdc1	K1462	Mdc1_K1462	TVVIK*EEPVETE	5	null	2	2.79e-12	2234.1	0.00959	4.29061	EndoSUMO1-36
pLink-VYQEQTGG	gi124486664	NP_001074508.1	dedicator of cytokinesis protein 9 isoform 1 [Mus musculus]	Dock9	K328	Dock9_K328	LK*SESR	2	null	2	5.42e-17	1580.78	-0.00664	-4.1978	EndoSUMO1-36
pLink-VYQEQTGG	gi112734855	NP_033434.2	DNA topoisomerase 1 [Mus musculus]	Top1	K160	Top1_K160	TEDIK*K	5	null	2	1.68e-16	1594.78	0.00574	3.59695	EndoSUMO1-36
pLink-VYQEQTGG	gi21703718	NP_663331.1	zinc finger and BTB domain-containing protein 7C [Mus musculus]	Zbtb7c	K288	Zbtb7c_K288	K*IKEEDK	1	null	2	7.5e-13	1750.87	0.00849	4.8462	EndoSUMO1-39
pLink-VYQEQTGG	gi226062635	NP_035371.4	ran GTPase-activating protein 1 [Mus musculus]	Rangap1	K526	Rangap1_K526	LLIHMGLLK*SE	9	null	2	1.3e-32	2115.1	0.00926	4.37593	EndoSUMO1-39
pLink-VYQEQTGG	gi226062635	NP_035371.4	ran GTPase-activating protein 1 [Mus musculus]	Rangap1	K526	Rangap1_K526	LLIHMGLLK*SEDK	9	null	2	8.45e-28	2358.23	0.01258	5.33221	EndoSUMO1-39
pLink-VYQEQTGG	gi226062635	NP_035371.4	ran GTPase-activating protein 1 [Mus musculus]	Rangap1	K526	Rangap1_K526	LLIHMGLLK*SEDK	9	5,M(Oxidation_M);	4	1.73e-06	2374.22	0.01371	5.77204	EndoSUMO1-39
pLink-VYQEQTGG	gi226062635	NP_035371.4	ran GTPase-activating protein 1 [Mus musculus]	Rangap1	K526	Rangap1_K526	LLIHMGLLK*SEDK	9	5,M(Oxidation_M);	4	1.44e-05	2374.22	0.01418	5.96992	EndoSUMO1-39
pLink-VYQEQTGG	gi226062635	NP_035371.4	ran GTPase-activating protein 1 [Mus musculus]	Rangap1	K526	Rangap1_K526	LLIHMGLLK*SEDK	9	null	4	2.86e-05	2358.23	0.01302	5.51871	EndoSUMO1-39
pLink-VYQEQTGG	gi170295840	NP_035718.2	transcription intermediary factor 1-beta [Mus musculus]	Trim28	K779	Trim28_K779	LTEDK*ADVQSIIGLQR	5	null	3	4.78e-16	2647.35	0.01648	6.2227	EndoSUMO1-39
pLink-VYQEQTGG	gi132626693	NP_001010833.2	mediator of DNA damage checkpoint protein 1 [Mus musculus]	Mdc1	K1462	Mdc1_K1462	TVVIK*EEPVETE	5	null	2	6.1e-12	2234.1	0.0117	5.23463	EndoSUMO1-39
pLink-VYQEQTGG	gi124486664	NP_001074508.1	dedicator of cytokinesis protein 9 isoform 1 [Mus musculus]	Dock9	K328	Dock9_K328	LK*SESR	2	null	2	5.18e-15	1580.78	-0.00691	-4.3685	EndoSUMO1-39
pLink-VYQEQTGG	gi132626693	NP_001010833.2	mediator of DNA damage checkpoint protein 1 [Mus musculus]	Mdc1	K1462	Mdc1_K1462	TVVIK*EEPVETE	5	null	2	4.44e-15	2234.1	0.01227	5.48965	EndoSUMO1-44
pLink-VYQEQTGG	gi21703718	NP_663331.1	zinc finger and BTB domain-containing protein 7C [Mus musculus]	Zbtb7c	K288	Zbtb7c_K288	K*IKEEDK	1	null	2	4.69e-13	1750.87	0.00798	4.55508	EndoSUMO1-45_1-1
pLink-VYQEQTGG	gi226062635	NP_035371.4	ran GTPase-activating protein 1 [Mus musculus]	Rangap1	K526	Rangap1_K526	LLIHMGLLK*SE	9	null	2	8.68e-16	2115.1	0.00779	3.68127	EndoSUMO1-45_1-1
pLink-VYQEQTGG	gi226062635	NP_035371.4	ran GTPase-activating protein 1 [Mus musculus]	Rangap1	K526	Rangap1_K526	LLIHMGLLK*SEDK	9	null	4	1.2e-06	2358.23	0.01312	5.5611	EndoSUMO1-45_1-1
pLink-VYQEQTGG	gi167555112	NP_001107871.1	zinc finger MYM-type protein 4 [Mus musculus]	Zmym4	K250	Zmym4_K250	IK*EEPLDDEYDR	2	null	3	1.18e-07	2383.08	0.01387	5.8177	EndoSUMO1-45_2-1
pLink-VYQEQTGG	gi132626693	NP_001010833.2	mediator of DNA damage checkpoint protein 1 [Mus musculus]	Mdc1	K1462	Mdc1_K1462	TVVIK*EEPVETE	5	null	2	1.76e-12	2234.1	0.00949	4.24587	EndoSUMO1-45_2-1
pLink-VYQEQTGG	gi170295840	NP_035718.2	transcription intermediary factor 1-beta [Mus musculus]	Trim28	K779	Trim28_K779	LTEDK*ADVQSIIGLQR	5	null	3	3.68e-15	2647.35	0.01326	5.00686	EndoSUMO1-45_3-1
pLink-VYQEQTGG	gi132626693	NP_001010833.2	mediator of DNA damage checkpoint protein 1 [Mus musculus]	Mdc1	K1462	Mdc1_K1462	TVVIK*EEPVETE	5	null	2	7.33e-13	2234.1	0.01089	4.87224	EndoSUMO1-45_3-1
pLink-VYQEQTGG	gi167555112	NP_001107871.1	zinc finger MYM-type protein 4 [Mus musculus]	Zmym4	K250	Zmym4_K250	IK*EEPLDDEYDR	2	null	2	3.32e-26	2383.08	0.00835	3.50237	EndoSUMO1-46
pLink-VYQEQTGG	gi226062635	NP_035371.4	ran GTPase-activating protein 1 [Mus musculus]	Rangap1	K526	Rangap1_K526	LLIHMGLLK*SE	9	null	2	3.55e-19	2115.1	0.01295	6.11968	EndoSUMO1-46
pLink-VYQEQTGG	gi170295840	NP_035718.2	transcription intermediary factor 1-beta [Mus musculus]	Trim28	K779	Trim28_K779	LTEDK*ADVQSIIGLQR	5	null	3	1.8e-15	2647.35	0.01731	6.5361	EndoSUMO1-46
pLink-VYQEQTGG	gi124486664	NP_001074508.1	dedicator of cytokinesis protein 9 isoform 1 [Mus musculus]	Dock9	K328	Dock9_K328	LK*SESR	2	null	2	1.4e-16	1580.78	-0.00576	-3.64147	EndoSUMO1-46
pLink-VYQEQTGG	gi21703718	NP_663331.1	zinc finger and BTB domain-containing protein 7C [Mus musculus]	Zbtb7c	K288	Zbtb7c_K288	K*IKEEDK	1	null	2	1.05e-15	1750.87	0.00723	4.12698	EndoSUMO1-47
pLink-VYQEQTGG	gi226062635	NP_035371.4	ran GTPase-activating protein 1 [Mus musculus]	Rangap1	K526	Rangap1_K526	LLIHMGLLK*SE	9	null	2	2.82e-16	2115.1	0.01554	7.34361	EndoSUMO1-47
pLink-VYQEQTGG	gi226062635	NP_035371.4	ran GTPase-activating protein 1 [Mus musculus]	Rangap1	K526	Rangap1_K526	LLIHMGLLK*SEDK	9	null	3	7.23e-13	2358.23	0.01272	5.39156	EndoSUMO1-47
pLink-VYQEQTGG	gi170295840	NP_035718.2	transcription intermediary factor 1-beta [Mus musculus]	Trim28	K779	Trim28_K779	LTEDK*ADVQSIIGLQR	5	null	3	1.85e-09	2647.35	0.01098	4.14596	EndoSUMO1-47
pLink-VYQEQTGG	gi132626693	NP_001010833.2	mediator of DNA damage checkpoint protein 1 [Mus musculus]	Mdc1	K1462	Mdc1_K1462	TVVIK*EEPVETE	5	null	2	1.5e-12	2234.1	0.01171	5.23911	EndoSUMO1-47
pLink-VYQEQTGG	gi124486664	NP_001074508.1	dedicator of cytokinesis protein 9 isoform 1 [Mus musculus]	Dock9	K328	Dock9_K328	LK*SESR	2	null	2	1.52e-11	1580.78	-0.00574	-3.62882	EndoSUMO1-47
pLink-VYQEQTGG	gi6678489	NP_033486.1	small ubiquitin-related modifier 1 precursor [Mus musculus]	Sumo1	K7	Sumo1_K7	AK*PSTEDLGDKK	2	null	3	6.72e-17	2150.05	0.00816	3.79347	EndoSUMO1-02
pLink-VYQEQTGG	gi6678489	NP_033486.1	small ubiquitin-related modifier 1 precursor [Mus musculus]	Sumo1	K7	Sumo1_K7	AK*PSTEDLGDKK	2	null	3	1.5e-05	2150.05	0.01059	4.92314	EndoSUMO1-05
pLink-VYQEQTGG	gi226437674	NP_780367.2	small subunit processome component 20 homolog [Mus musculus]	Utp20	K2203	Utp20_K2203	K*QLQVLLAYAE	1	null	3	6.78e-05	2137.11	-0.0138	-6.45433	EndoSUMO1-09
pLink-VYQEQTGG	gi226062635	NP_035371.4	ran GTPase-activating protein 1 [Mus musculus]	Rangap1	K526	Rangap1_K526	LLIHMGLLK*SE	9	null	2	1.18e-15	2115.1	0.00212	1.00184	EndoSUMO1-09
pLink-VYQEQTGG	gi226062635	NP_035371.4	ran GTPase-activating protein 1 [Mus musculus]	Rangap1	K526	Rangap1_K526	LLIHMGLLK*SE	9	null	3	1.16e-11	2115.1	0.00204	0.964032	EndoSUMO1-09
pLink-VYQEQTGG	gi226062635	NP_035371.4	ran GTPase-activating protein 1 [Mus musculus]	Rangap1	K526	Rangap1_K526	LLIHMGLLK*SEDK	9	null	2	6.37e-22	2358.23	0.00577	2.4457	EndoSUMO1-09
pLink-VYQEQTGG	gi226062635	NP_035371.4	ran GTPase-activating protein 1 [Mus musculus]	Rangap1	K526	Rangap1_K526	LLIHMGLLK*SEDK	9	null	3	1.44e-18	2358.23	0.01013	4.29375	EndoSUMO1-09
pLink-VYQEQTGG	gi124486835	NP_001074759.1	protein PRRC2C [Mus musculus]	Prrc2c	K576	Prrc2c_K576	EK*VEPQE	2	null	2	5.81e-11	1719.8	-0.00349	-2.02813	EndoSUMO1-09
pLink-VYQEQTGG	gi6678489	NP_033486.1	small ubiquitin-related modifier 1 precursor [Mus musculus]	Sumo1	K7	Sumo1_K7	AK*PSTEDLGDKK	2	null	2	5.11e-23	2150.05	0.00555	2.58012	EndoSUMO1-10
pLink-VYQEQTGG	gi6678489	NP_033486.1	small ubiquitin-related modifier 1 precursor [Mus musculus]	Sumo1	K7	Sumo1_K7	AK*PSTEDLGDKK	2	null	3	1.31e-12	2150.05	0.00645	2.99852	EndoSUMO1-10
pLink-VYQEQTGG	gi6678489	NP_033486.1	small ubiquitin-related modifier 1 precursor [Mus musculus]	Sumo1	K7	Sumo1_K7	AK*PSTEDLGDKK	2	null	4	3.87e-06	2150.05	0.01137	5.28575	EndoSUMO1-10
pLink-VYQEQTGG	gi226062635	NP_035371.4	ran GTPase-activating protein 1 [Mus musculus]	Rangap1	K526	Rangap1_K526	LLIHMGLLK*SE	9	5,M(Oxidation_M);	2	6.83e-18	2131.1	0.00303	1.42113	EndoSUMO1-10
pLink-VYQEQTGG	gi226062635	NP_035371.4	ran GTPase-activating protein 1 [Mus musculus]	Rangap1	K526	Rangap1_K526	LLIHMGLLK*SE	9	null	2	1.11e-14	2115.1	0.00244	1.15306	EndoSUMO1-10
pLink-VYQEQTGG	gi226062635	NP_035371.4	ran GTPase-activating protein 1 [Mus musculus]	Rangap1	K526	Rangap1_K526	LLIHMGLLK*SE	9	5,M(Oxidation_M);	2	6.14e-12	2131.1	0.00341	1.59936	EndoSUMO1-10
pLink-VYQEQTGG	gi226062635	NP_035371.4	ran GTPase-activating protein 1 [Mus musculus]	Rangap1	K526	Rangap1_K526	LLIHMGLLK*SEDK	9	null	2	4.22e-22	2358.23	0.00866	3.67067	EndoSUMO1-10
pLink-VYQEQTGG	gi226062635	NP_035371.4	ran GTPase-activating protein 1 [Mus musculus]	Rangap1	K526	Rangap1_K526	LLIHMGLLK*SEDK	9	5,M(Oxidation_M);	2	7.54e-21	2374.22	0.01031	4.34062	EndoSUMO1-10
pLink-VYQEQTGG	gi226062635	NP_035371.4	ran GTPase-activating protein 1 [Mus musculus]	Rangap1	K526	Rangap1_K526	LLIHMGLLK*SEDK	9	null	3	3.19e-20	2358.23	0.0075	3.17899	EndoSUMO1-10
pLink-VYQEQTGG	gi226062635	NP_035371.4	ran GTPase-activating protein 1 [Mus musculus]	Rangap1	K526	Rangap1_K526	LLIHMGLLK*SEDK	9	null	4	3.63e-12	2358.23	0.00396	1.67851	EndoSUMO1-10
pLink-VYQEQTGG	gi226062635	NP_035371.4	ran GTPase-activating protein 1 [Mus musculus]	Rangap1	K526	Rangap1_K526	LLIHMGLLK*SEDK	9	5,M(Oxidation_M);	3	3.2e-11	2374.22	0.00657	2.76604	EndoSUMO1-10
pLink-VYQEQTGG	gi226062635	NP_035371.4	ran GTPase-activating protein 1 [Mus musculus]	Rangap1	K526	Rangap1_K526	LLIHMGLLK*SEDKIK	9	null	3	1.36e-24	2599.4	-0.00062	-0.238424	EndoSUMO1-10
pLink-VYQEQTGG	gi226062635	NP_035371.4	ran GTPase-activating protein 1 [Mus musculus]	Rangap1	K526	Rangap1_K526	LLIHMGLLK*SEDKIK	9	null	4	1.83e-10	2599.4	0.00157	0.60375	EndoSUMO1-10
pLink-VYQEQTGG	gi19111164	NP_579932.1	small ubiquitin-related modifier 2 precursor [Mus musculus]	Sumo2	K5	Sumo2_K5	ADEK*PK	4	9,A(N-Acetyl_Protein);	2	4.41e-14	1590.75	0.00389	2.44383	EndoSUMO1-10
pLink-VYQEQTGG	gi7106331	NP_034566.1	histone H2A.x [Mus musculus]	H2afx	K134	H2afx_K134	APAVGK*K	6	null	2	9.89e-18	1531.8	0.00375	2.44649	EndoSUMO1-10
pLink-VYQEQTGG	gi124486664	NP_001074508.1	dedicator of cytokinesis protein 9 isoform 1 [Mus musculus]	Dock9	K328	Dock9_K328	LK*SESR	2	null	2	2.14e-14	1580.78	-0.00879	-5.55704	EndoSUMO1-10
pLink-VYQEQTGG	gi6678489	NP_033486.1	small ubiquitin-related modifier 1 precursor [Mus musculus]	Sumo1	K7	Sumo1_K7	AK*PSTEDLGDKK	2	null	3	4.54e-05	2150.05	0.00198	0.920477	EndoSUMO1-12
pLink-VYQEQTGG	gi226062635	NP_035371.4	ran GTPase-activating protein 1 [Mus musculus]	Rangap1	K526	Rangap1_K526	LLIHMGLLK*SEDK	9	null	3	2.48e-11	2358.23	0.00315	1.33518	EndoSUMO1-12
pLink-VYQEQTGG	gi6678489	NP_033486.1	small ubiquitin-related modifier 1 precursor [Mus musculus]	Sumo1	K7	Sumo1_K7	AK*PSTEDLGDK	2	null	2	4.95e-20	2021.95	0.00266	1.3149	EndoSUMO1-01
pLink-VYQEQTGG	gi6678489	NP_033486.1	small ubiquitin-related modifier 1 precursor [Mus musculus]	Sumo1	K7	Sumo1_K7	AK*PSTEDLGDK	2	null	3	7.57e-13	2021.95	0.00208	1.02819	EndoSUMO1-01
pLink-VYQEQTGG	gi6678489	NP_033486.1	small ubiquitin-related modifier 1 precursor [Mus musculus]	Sumo1	K7	Sumo1_K7	AK*PSTEDLGDKK	2	null	3	7.81e-14	2150.05	0.002	0.929775	EndoSUMO1-01
pLink-VYQEQTGG	gi254750660	NP_001157107.1	tankyrase-2 [Mus musculus]	Tnks2	K999	Tnks2_K999	IQK*VCNK	3	5,C(Carbamidomethyl_C);	2	3.52e-24	1750.87	-0.00694	-3.96149	EndoSUMO1-01
pLink-VYQEQTGG	gi132626693	NP_001010833.2	mediator of DNA damage checkpoint protein 1 [Mus musculus]	Mdc1	K1326	Mdc1_K1326	PTALVTQGRTYK*PSTE	12	null	3	1.22e-13	2610.29	0.00045	0.172328	EndoSUMO1-01
pLink-VYQEQTGG	gi132626693	NP_001010833.2	mediator of DNA damage checkpoint protein 1 [Mus musculus]	Mdc1	K1486	Mdc1_K1486	RK*RDHAEE	2	null	3	1.04e-08	1901.9	0.00116	0.609594	EndoSUMO1-01
pLink-VYQEQTGG	gi87299611	NP_783591.2	histone H2A type 1 [Mus musculus]	Hist1h2ab	K6	Hist1h2ab_K6	SGRGK*QGGK	5	1,S(N-Acetyl_Protein);	2	1.69e-15	1777.87	0.00155	0.871335	EndoSUMO1-01
pLink-VYQEQTGG	gi7106331	NP_034566.1	histone H2A.x [Mus musculus]	H2afx	K6	H2afx_K6	SGRGK*TGGK	5	1,S(N-Acetyl_Protein);	3	5.45e-17	1750.86	0.00061	0.3482	EndoSUMO1-01
pLink-VYQEQTGG	gi148839318	NP_083163.3	structural maintenance of chromosomes flexible hinge domain-containing protein 1 [Mus musculus]	Smchd1	K1977	Smchd1_K1977	SLCHSPK*IE	7	3,C(Carbamidomethyl_C);	2	3.49e-18	1931.9	0.00101	0.522527	EndoSUMO1-01
pLink-VYQEQTGG	gi19111164	NP_579932.1	small ubiquitin-related modifier 2 precursor [Mus musculus]	Sumo2	K5	Sumo2_K5	ADEK*PK	4	9,A(N-Acetyl_Protein);	2	3.18e-14	1590.75	0.0001	0.062824	EndoSUMO1-01
pLink-VYQEQTGG	gi7106331	NP_034566.1	histone H2A.x [Mus musculus]	H2afx	K134	H2afx_K134	APAVGK*K	6	null	2	3.85e-13	1531.8	0.00153	0.998168	EndoSUMO1-01
pLink-VYQEQTGG	gi294997245	NP_001171124.1	histone H2B type 1-C/E/G [Mus musculus]	Hist1h2be	K21	Hist1h2be_K21	AVTK*AQK	4	null	2	3.62e-13	1606.83	0.00274	1.70415	EndoSUMO1-01
pLink-VYQEQTGG	gi28316750	NP_783594.1	histone H2B type 1-A [Mus musculus]	Hist1h2ba	K22	Hist1h2ba_K22	AVTK*TQK	4	null	2	2.6e-16	1636.84	-0.00143	-0.873097	EndoSUMO1-01
pLink-VYQEQTGG	gi112734855	NP_033434.2	DNA topoisomerase 1 [Mus musculus]	Top1	K155	Top1_K155	IK*TEDIK	2	null	2	6.58e-20	1707.87	0.00191	1.11769	EndoSUMO1-01
pLink-VYQEQTGG	gi153792534	NP_035370.2	E3 SUMO-protein ligase RanBP2 [Mus musculus]	Ranbp2	K2411	Ranbp2_K2411	VK*PDK	2	null	2	1.43e-14	1447.73	0.00466	3.21658	EndoSUMO1-01
pLink-VYQEQTGG	gi6678489	NP_033486.1	small ubiquitin-related modifier 1 precursor [Mus musculus]	Sumo1	K7	Sumo1_K7	AK*PSTEDLGDK	2	null	2	2.01e-21	2021.95	0.01066	5.26947	EndoSUMO1-04
pLink-VYQEQTGG	gi6678489	NP_033486.1	small ubiquitin-related modifier 1 precursor [Mus musculus]	Sumo1	K7	Sumo1_K7	AK*PSTEDLGDK	2	null	3	1.03e-10	2021.95	0.00733	3.62339	EndoSUMO1-04
pLink-VYQEQTGG	gi31543307	NP_032693.2	NGFI-A-binding protein 1 [Mus musculus]	Nab1	K479	Nab1_K479	VIK*TEPEDSR	3	null	3	2.47e-06	2034.99	0.00425	2.08743	EndoSUMO1-04
pLink-VYQEQTGG	gi46402235	NP_997122.1	general transcription factor 3C polypeptide 1 [Mus musculus]	Gtf3c1	K833	Gtf3c1_K833	KTGK*QESSR	4	null	3	3.72e-05	1881.92	0.0095	5.04532	EndoSUMO1-45_1-2
pLink-VYQEQTGG	gi226062635	NP_035371.4	ran GTPase-activating protein 1 [Mus musculus]	Rangap1	K526	Rangap1_K526	LLIHMGLLK*SE	9	null	3	6.85e-05	2115.1	0.01365	6.45047	EndoSUMO1-45_1-2
pLink-VYQEQTGG	gi9845265	NP_063936.1	ubiquitin-60S ribosomal protein L40 [Mus musculus]	Uba52	K63	Uba52_K63	TLSDYNIQK*E	9	null	2	1.74e-07	2071.97	0.01566	7.5543	EndoSUMO1-45_1-2
pLink-VYQEQTGG	gi132626693	NP_001010833.2	mediator of DNA damage checkpoint protein 1 [Mus musculus]	Mdc1	K1462	Mdc1_K1462	TVVIK*EEPVETE	5	null	2	2.54e-09	2234.1	0.01109	4.96172	EndoSUMO1-45_1-2
pLink-VYQEQTGG	gi225007627	NP_853525.3	nostrin [Mus musculus]	Nostrin	K290	Nostrin_K290	EDPK*NPMDKE	4	7,M(Oxidation_M);	2	1.27e-06	2079.91	0.00482	2.31629	EndoSUMO1-45_1-3
pLink-VYQEQTGG	gi113374190	NP_001038170.1	zinc finger and SCAN domain-containing protein 21 [Mus musculus]	Zscan21	K35	Zscan21_K35	KDK*CCPTLE	3	4,C(Nethylmaleimide[C]);5,C(Carbamidomethyl_C);	2	2.72e-05	2079.92	-0.01613	-7.7514	EndoSUMO1-45_1-3
pLink-VYQEQTGG	gi226062635	NP_035371.4	ran GTPase-activating protein 1 [Mus musculus]	Rangap1	K526	Rangap1_K526	LLIHMGLLK*SE	9	null	3	2.75e-05	2115.1	0.01432	6.76709	EndoSUMO1-45_1-3
pLink-VYQEQTGG	gi9845265	NP_063936.1	ubiquitin-60S ribosomal protein L40 [Mus musculus]	Uba52	K63	Uba52_K63	TLSDYNIQK*E	9	null	2	0.000204	2071.97	0.0123	5.93346	EndoSUMO1-45_1-3
pLink-VYQEQTGG	gi132626693	NP_001010833.2	mediator of DNA damage checkpoint protein 1 [Mus musculus]	Mdc1	K1462	Mdc1_K1462	TVVIK*EEPVETE	5	null	2	1.01e-08	2234.1	0.01284	5.74467	EndoSUMO1-45_1-3
pLink-VYQEQTGG	gi6678489	NP_033486.1	small ubiquitin-related modifier 1 precursor [Mus musculus]	Sumo1	K7	Sumo1_K7	AK*PSTEDLGDKK	2	null	4	0.000252	2150.05	0.01222	5.6809	EndoSUMO1-45_2-2
pLink-VYQEQTGG	gi167555112	NP_001107871.1	zinc finger MYM-type protein 4 [Mus musculus]	Zmym4	K250	Zmym4_K250	IK*EEPLDDEYDR	2	null	3	1.28e-06	2383.08	0.01661	6.96697	EndoSUMO1-45_2-2
pLink-VYQEQTGG	gi132626693	NP_001010833.2	mediator of DNA damage checkpoint protein 1 [Mus musculus]	Mdc1	K1462	Mdc1_K1462	TVVIK*EEPVETE	5	null	2	2.75e-11	2234.1	0.01347	6.02653	EndoSUMO1-45_2-2
pLink-VYQEQTGG	gi6678489	NP_033486.1	small ubiquitin-related modifier 1 precursor [Mus musculus]	Sumo1	K7	Sumo1_K7	AK*PSTE	2	null	2	1.93e-06	1493.7	0.00923	6.17509	EndoSUMO1-45_2-3
pLink-VYQEQTGG	gi6678489	NP_033486.1	small ubiquitin-related modifier 1 precursor [Mus musculus]	Sumo1	K7	Sumo1_K7	AK*PSTEDLGDKK	2	null	3	0.000247	2150.05	0.01041	4.83946	EndoSUMO1-45_3-2
pLink-VYQEQTGG	gi170295840	NP_035718.2	transcription intermediary factor 1-beta [Mus musculus]	Trim28	K779	Trim28_K779	LTEDK*ADVQSIIGLQR	5	null	3	8.99e-16	2647.35	0.02237	8.44669	EndoSUMO1-45_3-2
pLink-VYQEQTGG	gi132626693	NP_001010833.2	mediator of DNA damage checkpoint protein 1 [Mus musculus]	Mdc1	K1462	Mdc1_K1462	TVVIK*EEPVETE	5	null	2	1.88e-08	2234.1	0.01775	7.94141	EndoSUMO1-45_3-2
pLink-VYQEQTGG	gi132626693	NP_001010833.2	mediator of DNA damage checkpoint protein 1 [Mus musculus]	Mdc1	K1462	Mdc1_K1462	TVVIK*EEPVETE	5	null	3	8.76e-05	2234.1	0.02098	9.3865	EndoSUMO1-45_3-2
