# Supplementary material for: Proteome-wide Mapping of Endogenous SUMOylation Sites in Mouse Testis
Source: Mol Cell Proteomics. 2017 Mar 13;16(5):717–27. doi: 10.1074/mcp.M116.062125 (PMC5417816; doi:10.1074/mcp.M116.062125)
Supplement: Supplemental Data [file 10.1074_M116.062125_mcp.M116.062125-5.xlsx]

## Sheet: GOBP
Category	Term	Count	%	PValue	Genes	List Total	Pop Hits	Pop Total	Fold Enrichment	Bonferroni	Benjamini	FDR
GOTERM_BP_DIRECT	GO:0006355~regulation of transcription, DNA-templated	16	43.2432	5.39969e-06	ZBTB20, SUMO1, TRP53BP1, ZBTB46, EID3, TRIM33, HNRNPUL1, SAFB, SOX30, TRIM28, SNIP1, MED13, PARP1, KDM5B, CCAR1, BRD8	35	2279	18082	3.62705	0.00123577	0.00123577	0.0069176
GOTERM_BP_DIRECT	GO:0016925~protein sumoylation	4	10.8108	1.72264e-05	SUMO1, UBA2, TRIM28, RANBP2	35	27	18082	76.5376	0.00393711	0.0019705	0.0220674
GOTERM_BP_DIRECT	GO:0006351~transcription, DNA-templated	14	37.8378	1.85775e-05	ZBTB20, TRP53BP1, ZBTB46, EID3, TRIM33, HNRNPUL1, SAFB, SOX30, TRIM28, MED13, PARP1, KDM5B, CCAR1, BRD8	35	1885	18082	3.83703	0.00424526	0.00141709	0.023798
GOTERM_BP_DIRECT	GO:0006281~DNA repair	7	18.9189	2.50584e-05	USP7, TRP53BP1, EID3, MDC1, TRIM28, H2AFX, PARP1	35	318	18082	11.3723	0.005722	0.00143358	0.0320988
GOTERM_BP_DIRECT	GO:0006974~cellular response to DNA damage stimulus	6	16.2162	0.00105406	USP7, TRP53BP1, EID3, MDC1, H2AFX, PARP1	35	420	18082	7.38041	0.214557	0.0471535	1.34204
GOTERM_BP_DIRECT	GO:0050821~protein stabilization	3	8.10811	0.0240625	USP7, SUMO1, MORC3	35	128	18082	12.1085	0.996219	0.605295	26.8052
GOTERM_BP_DIRECT	GO:0045944~positive regulation of transcription from RNA polymerase II promoter	6	16.2162	0.0369017	TRP53BP1, SAFB, MED13, PARP1, TEX24, BRD8	35	995	18082	3.11535	0.999818	0.707722	38.2274
GOTERM_BP_DIRECT	GO:0000077~DNA damage checkpoint	2	5.40541	0.0549412	TRP53BP1, H2AFX	35	30	18082	34.4419	0.999998	0.801615	51.5169
GOTERM_BP_DIRECT	GO:0016569~covalent chromatin modification	3	8.10811	0.0889698	TRIM28, KDM5B, BRD8	35	266	18082	5.82664	1	0.906603	69.6922
GOTERM_BP_DIRECT	GO:0045892~negative regulation of transcription, DNA-templated	4	10.8108	0.0941413	SUMO1, ZBTB20, TRIM28, KDM5B	35	579	18082	3.56911	1	0.896084	71.824

## Sheet: GOCC
Category	Term	Count	%	PValue	Genes	List Total	Pop Hits	Pop Total	Fold Enrichment	Bonferroni	Benjamini	FDR
GOTERM_CC_DIRECT	GO:0005634~nucleus	31	83.7838	2.02979e-11	USP7, EID3, SNIP1, RANGAP1, TOP1, SUMO1, TRP53BP1, PLCB4, MORC3, MDC1, SAFB, PPP2CB, SRRM1, H2AFX, RANBP2, KDM5B, TEX24, BRD8, HIST1H2BA, SNRPA1, ZBTB20, ZBTB46, NXF7, TRIM28, SOX30, MED13, FAM208B, TRIM33, HNRNPUL1, UBA2, PARP1	36	6019	19662	2.81295	1.72532e-09	1.72532e-09	2.18379e-08
GOTERM_CC_DIRECT	GO:0005654~nucleoplasm	20	54.0541	5.85142e-11	HIST1H2BA, SNRPA1, ZBTB20, ZMYM4, SNIP1, TRIM28, MED13, FAM208B, TOP1, SUMO1, TRIM33, HNRNPUL1, MDC1, MORC3, UBA2, SAFB, SRRM1, H2AFX, PARP1, BRD8	36	1935	19662	5.64513	4.97371e-09	2.48685e-09	6.29538e-08
GOTERM_CC_DIRECT	GO:0005694~chromosome	8	21.6216	2.08281e-06	HIST1H2BA, TOP1, TRP53BP1, EID3, MDC1, PPP2CB, H2AFX, RANGAP1	36	344	19662	12.7016	0.000177023	5.90113e-05	0.00224082
GOTERM_CC_DIRECT	GO:0001741~XY body	3	8.10811	0.000632853	USP7, SUMO1, H2AFX	36	21	19662	78.0238	0.0523874	0.0133623	0.67877
GOTERM_CC_DIRECT	GO:1990723~cytoplasmic periphery of the nuclear pore complex	2	5.40541	0.00355709	RANGAP1, RANBP2	36	2	19662	546.167	0.261321	0.0587799	3.76124
GOTERM_CC_DIRECT	GO:0000781~chromosome, telomeric region	3	8.10811	0.00478006	TRP53BP1, EID3, H2AFX	36	58	19662	28.25	0.334542	0.0656273	5.02445
GOTERM_CC_DIRECT	GO:0044614~nuclear pore cytoplasmic filaments	2	5.40541	0.00710188	RANGAP1, RANBP2	36	4	19662	273.083	0.45437	0.0829056	7.38137
GOTERM_CC_DIRECT	GO:0016605~PML body	3	8.10811	0.0126413	USP7, SUMO1, MORC3	36	96	19662	17.0677	0.660865	0.126432	12.7917
GOTERM_CC_DIRECT	GO:0001650~fibrillar center	2	5.40541	0.0159104	TOP1, SUMO1	36	9	19662	121.37	0.744173	0.140559	15.8485
GOTERM_CC_DIRECT	GO:0000784~nuclear chromosome, telomeric region	3	8.10811	0.0214323	HIST1H2BA, TRP53BP1, PARP1	36	127	19662	12.9016	0.841428	0.168193	20.7918
GOTERM_CC_DIRECT	GO:0000775~chromosome, centromeric region	3	8.10811	0.0260332	TRP53BP1, PPP2CB, RANGAP1	36	141	19662	11.6206	0.893769	0.1844	24.7079
GOTERM_CC_DIRECT	GO:0005635~nuclear envelope	3	8.10811	0.032107	RANGAP1, RANBP2, PARP1	36	158	19662	10.3703	0.93758	0.206384	29.6085
GOTERM_CC_DIRECT	GO:0005657~replication fork	2	5.40541	0.0350226	TRP53BP1, H2AFX	36	20	19662	54.6167	0.951699	0.207926	31.8566
GOTERM_CC_DIRECT	GO:0005737~cytoplasm	18	48.6486	0.0489944	USP7, EID3, ZMYM4, NXF7, SNIP1, RANGAP1, FAM208B, GZMG, TOP1, TRP53BP1, SUMO1, PLCB4, UBA2, PPP2CB, PARP1, KDM5B, VPS39, CCAR1	36	6631	19662	1.48258	0.986018	0.262877	41.7524
GOTERM_CC_DIRECT	GO:0031965~nuclear membrane	3	8.10811	0.0610857	SUMO1, RANGAP1, RANBP2	36	226	19662	7.25	0.995288	0.300351	49.2437
GOTERM_CC_DIRECT	GO:0016604~nuclear body	2	5.40541	0.0853326	USP7, SUMO1	36	50	19662	21.8467	0.99949	0.377398	61.6963

## Sheet: GOMF
Category	Term	Count	%	PValue	Genes	List Total	Pop Hits	Pop Total	Fold Enrichment	Bonferroni	Benjamini	FDR
GOTERM_MF_DIRECT	GO:0003677~DNA binding	13	35.1351	0.000112947	HIST1H2BA, TOP1, ZBTB20, TRP53BP1, TRIM33, ZMYM4, SAFB, SOX30, TRIM28, SRRM1, H2AFX, PARP1, KDM5B	35	1847	17446	3.50836	0.0110084	0.0110084	0.124816
GOTERM_MF_DIRECT	GO:0044822~poly(A) RNA binding	10	27.027	0.000207737	SNRPA1, TOP1, SUMO1, HNRNPUL1, SAFB, TRIM28, SNIP1, SRRM1, PARP1, CCAR1	35	1113	17446	4.4785	0.0201544	0.0101285	0.229457
GOTERM_MF_DIRECT	GO:0003723~RNA binding	7	18.9189	0.00360464	SNRPA1, HNRNPUL1, MORC3, NXF7, SAFB, SRRM1, RANBP2	35	780	17446	4.47333	0.29805	0.111272	3.91422
GOTERM_MF_DIRECT	GO:0008134~transcription factor binding	5	13.5135	0.00423087	USP7, SUMO1, TRP53BP1, UBA2, PARP1	35	342	17446	7.28739	0.339993	0.0986631	4.57985
GOTERM_MF_DIRECT	GO:0008270~zinc ion binding	7	18.9189	0.0164456	TRIM33, ZMYM4, MORC3, TRIM28, RANBP2, PARP1, KDM5B	35	1075	17446	3.24577	0.803101	0.277482	16.7525
GOTERM_MF_DIRECT	GO:0031625~ubiquitin protein ligase binding	4	10.8108	0.017605	USP7, SUMO1, TRIM28, RANGAP1	35	284	17446	7.02052	0.824594	0.251818	17.8312
GOTERM_MF_DIRECT	GO:0016874~ligase activity	4	10.8108	0.0329869	TRIM33, UBA2, TRIM28, RANBP2	35	362	17446	5.50781	0.962643	0.374751	30.9881
GOTERM_MF_DIRECT	GO:0003714~transcription corepressor activity	3	8.10811	0.0374081	TRIM28, KDM5B, CCAR1	35	157	17446	9.52466	0.976158	0.373145	34.3977
GOTERM_MF_DIRECT	GO:0005515~protein binding	14	37.8378	0.0383143	USP7, SNIP1, TRIM28, TRP53BP1, SUMO1, PLCB4, UBA2, SAFB, PPP2CB, H2AFX, RANBP2, PARP1, VPS39, CCAR1	35	4092	17446	1.70538	0.97826	0.346493	35.0774
GOTERM_MF_DIRECT	GO:0070412~R-SMAD binding	2	5.40541	0.045769	TRIM33, PARP1	35	24	17446	41.5381	0.98986	0.368164	40.4301
GOTERM_MF_DIRECT	GO:0003713~transcription coactivator activity	3	8.10811	0.0478716	TRIM28, MED13, CCAR1	35	180	17446	8.30762	0.991831	0.354053	41.8655
GOTERM_MF_DIRECT	GO:0046872~metal ion binding	12	32.4324	0.0483967	ZBTB20, ZBTB46, TRIM33, ZMYM4, MORC3, UBA2, PPP2CB, TRIM28, ZBTB2, RANBP2, PARP1, KDM5B	35	3355	17446	1.78286	0.992261	0.333106	42.219
GOTERM_MF_DIRECT	GO:0003682~chromatin binding	4	10.8108	0.0615503	TOP1, SAFB, TRIM28, PARP1	35	466	17446	4.2786	0.998022	0.380528	50.4612
GOTERM_MF_DIRECT	GO:0008022~protein C-terminus binding	3	8.10811	0.062387	USP7, MDC1, PPP2CB	35	209	17446	7.15489	0.998187	0.362962	50.9474
GOTERM_MF_DIRECT	GO:0008536~Ran GTPase binding	2	5.40541	0.0624026	RANGAP1, RANBP2	35	33	17446	30.2095	0.99819	0.343592	50.9564
GOTERM_MF_DIRECT	GO:0001104~RNA polymerase II transcription cofactor activity	2	5.40541	0.0624026	TRP53BP1, MED13	35	33	17446	30.2095	0.99819	0.343592	50.9564
